# Supplementary material for: Fecal profiling reveals a common microbial signature for pancreatic cancer in Finnish and Iranian cohorts
Source: Gut Pathog. 2025 Apr 16;17:24. doi: 10.1186/s13099-025-00698-0 (PMC12001732; doi:10.1186/s13099-025-00698-0)
Supplement: Supplementary file 1 — Additional file 1: Table S1. Sequencing statistics and power calculations. [file 13099_2025_698_MOESM1_ESM.xlsx]

## Sheet: Summary Library Sizes
Summary Statistics of the Library Sizes
Clinical Status - Finnish Cohort	No of Cases	Median No of Raw Reads per Sample	Mean No of Raw Reads per Sample	Range	Standard Deviation	Median After Filtering No of Reads per Sample	Range	Standard Deviation	Median After Denoising No of Reads per Sample	Range	Standard Deviation	Median After Chimera Removal No of Reads	Range	Standard Deviation
FPDAC	33	27803	28068	23994-31820	2099	22105	19241-25285	1658	20610	17706-23555	1487	18456	13760-20745	1874
FHC	35	30327	32448	23515-98057	11544	24045	18245-79585	9583	22366	16462-76224	9297	20290	16335-60679	7040
All Finnish	68	29066	30194	23515-98057	8724	22869	18245-79585	7178	21299	16462-76224	6912	19124	13760-60679	5439
Clinical Status - Iranian Cohort	No of Cases	Median No of Raw Reads per Sample	Mean No of Raw Reads per Sample	Range	Standard Deviation	Median After Filtering No of Reads per Sample	Range	Standard Deviation	Median After Denoising No of Reads per Sample	Range	Standard Deviation	Median After Chimera Removal No of Reads	Range	Standard Deviation
IPDAC	50	17697	19648	13201-50273	6323	14365	10666-40467	5101	13532	9623-38884	4946	12226	8628-30213	3825
IHC	34	19243	20428	13657-34632	4467	15139	10065-28017	3540	14083	9745-26827	3437	13132	8846-21458	2634
All Iranian	84	18434	19964	13201-50273	5659	14704	10065-40467	4540	13714	9623-38884	4400	12680	8628-30213	3421
All cases	No of Cases	Median No of Raw Reads per Sample	Mean No of Raw Reads per Sample	Range	Standard Deviation	Median After Filtering No of Reads per Sample	Range	Standard Deviation	Median After Denoising No of Reads per Sample	Range	Standard Deviation	Median After Chimera Removal No of Reads	Range	Standard Deviation
All cases	152	23948	24540	13201-98057	8810	19257	10065-79585	7037	17981	9623-76224	6735	15475	8628-60679	5418
Total Number of Reads	Raw Reads	After Filtering	After Denoising	After Chimera Removal
All cases (n = 152)	3730127	2947199	2759579	2462145
FHC, Finnish HC; FPDAC, Finnish PDAC; HC, healthy control; IHC, Iranian HC; IPDAC, Iranian PDAC; PDAC, pancreatic ductal adenocarcinoma

## Sheet: Library Size Details
Library Size Details
FHC, Finnish HC; FPDAC, Finnish PDAC; HC, healthy control; IHC, Iranian HC; IPDAC, Iranian PDAC; PDAC, pancreatic ductal adenocarcinoma
Sample	Group	input	filtered	denoisedF	nonchim
HEFE002	FPDAC	26194	20569	19328	17189
HEFE003	FPDAC	28652	23119	21684	19827
HEFE004	FPDAC	25786	20771	19559	16839
HEFE005	FPDAC	23994	19456	18290	13760
HEFE007	FPDAC	25940	21339	20452	15111
HEFE008	FPDAC	28461	22327	20381	14092
HEFE009	FPDAC	27020	20062	19077	17618
HEFE010	FPDAC	28999	23443	22594	18697
HEFE011	FPDAC	31590	24722	23555	20745
HEFE012	FPDAC	30965	24528	22987	20627
HEFE014	FPDAC	24310	19241	18256	16268
HEFE015	FPDAC	27028	21152	20313	18745
HEFE017	FPDAC	27860	21668	20610	18897
HEFE018	FPDAC	28976	23369	21970	19500
HEFE021	FPDAC	24266	19272	17706	16085
HEFE023	FPDAC	28068	22084	20575	18303
HEFE024	FPDAC	26223	20028	19435	18284
HEFE026	FPDAC	29133	22544	21205	19736
HEFE027	FPDAC	28882	23403	21807	17160
HEFE029	FPDAC	27593	21757	20076	18715
HEFE032	FPDAC	25414	20122	19209	15920
HEFE033	FPDAC	24940	19832	18734	16834
HEFE034	FPDAC	27692	22105	20765	18456
HEFE035	FPDAC	28423	22540	21227	19144
HEFE036	FPDAC	26846	21193	19887	18194
HEFE037	FPDAC	29635	23074	21815	20577
HEFE040	FPDAC	28314	22389	21279	18159
HEFE044	FPDAC	29270	23137	21285	19038
HEFE045	FPDAC	25451	19658	19203	14693
HEFE047	FPDAC	29735	23818	22478	20018
HEFE048	FPDAC	28443	22195	20977	18663
HEFE050	FPDAC	31577	23991	22367	20040
HEFE053	FPDAC	31820	25285	23124	20182
HEFE054	FHC	34504	26357	24194	22486
HEFE055	FHC	32889	25083	23298	21851
HEFE056	FHC	31240	23837	21620	20413
HEFE057	FHC	28486	22931	21312	18009
HEFE058	FHC	28640	22807	21228	16540
HEFE059	FHC	32432	24845	22976	21315
HEFE060	FHC	33336	26845	24933	21238
HEFE061	FHC	30968	24706	23284	21007
HEFE062	FHC	30054	23810	22138	19876
HEFE063	FHC	30987	24449	22836	20347
HEFE064	FHC	27662	21359	19865	18133
HEFE065	FHC	30015	24045	23025	20802
HEFE066	FHC	32113	25680	24297	22361
HEFE067	FHC	32393	25336	23382	22486
HEFE071	FHC	32069	24727	22868	21414
HEFE072	FHC	33642	26457	24489	22776
HEFE073	FHC	32258	25385	23547	21238
HEFE074	FHC	31862	25025	22677	20942
HEFE075	FHC	30327	22707	21386	20051
HEFE076	FHC	29298	22044	20364	19504
HEFE077	FHC	29847	23544	22322	20446
HEFE078	FHC	29158	21722	20171	19294
HEFE079	FHC	29671	23282	21560	20290
HEFE080	FHC	23515	18245	16462	16335
HEFE081	FHC	26049	20504	19151	16366
HEFE082	FHC	30106	24096	22366	20003
HEFE083	FHC	27876	20933	18485	16807
HEFE089	FHC	30737	24448	23154	19094
HEFE090	FHC	29238	21825	20263	19075
HEFE091	FHC	28289	21826	20550	19103
HEFE092	FHC	27693	19753	18604	17871
HEFE093	FHC	34348	27343	26112	19839
HEFE094	FHC	98057	79585	76224	60679
HEFE095	FHC	37285	30354	28507	24263
HEFE096	FHC	28643	21859	20173	17861
IR001	IPDAC	16311	12932	11770	10629
IR002	IPDAC	18309	15131	14324	13189
IR003	IPDAC	20392	16066	15336	14314
IR005	IPDAC	22048	17903	16821	14452
IR006	IPDAC	28681	23207	21771	19229
IR007	IPDAC	38528	30977	29149	24968
IR008	IPDAC	14400	10934	10422	9653
IR009	IPDAC	21258	16708	16309	11740
IR010	IPDAC	29723	25078	24105	19147
IR011	IPDAC	50273	40467	38884	30213
IR012	IPDAC	13201	10666	9623	8628
IR013	IPDAC	14947	11260	10846	8998
IR014	IPDAC	14478	11819	10928	9807
IR015	IPDAC	19117	15617	14792	13128
IR016	IPDAC	17735	14397	13260	10752
IR017	IPDAC	15642	12641	12209	10324
IR018	IPDAC	18233	14793	13680	11887
IR019	IPDAC	16418	13141	12113	11016
IR020	IPDAC	17633	13867	12880	12620
IR021	IPDAC	17478	14649	14305	9926
IR022	IPDAC	17319	14017	13032	11894
IR023	IPDAC	17060	13922	13289	12331
IR024	IPDAC	18167	14859	13629	13038
IR025	IPDAC	17707	14258	12350	11537
IR026	IPDAC	30789	23218	22112	19726
IR027	IPDAC	16656	13084	12390	10614
IR029	IPDAC	16148	12881	12263	11634
IR030	IPDAC	18908	15250	14446	13647
IR031	IPDAC	17616	14726	13841	11426
IR032	IPDAC	14669	11564	10722	10269
IR033	IPDAC	19230	16191	15394	12954
IR034	IPDAC	17229	13776	12940	12120
IR035	IPDAC	17400	14095	12987	12511
IR036	IPDAC	17289	14109	12823	12352
IR037	IPDAC	17215	14165	13277	11674
IR038	IPDAC	17687	14236	13827	11176
IR039	IPDAC	17060	13489	12387	11585
IR040	IPDAC	20055	15570	14365	14131
IR041	IPDAC	18504	14333	13129	12582
IR042	IPDAC	17680	13885	13111	12388
IR043	IPDAC	15974	12156	11253	10453
IR044	IPDAC	13205	10833	9842	9041
IR045	IPDAC	19946	15486	14271	13826
IR046	IPDAC	18727	14678	13783	11398
IR047	IPDAC	23901	19757	18429	15699
IR048	IPDAC	23307	18020	17540	14008
IR049	IPDAC	17970	14606	13605	12664
IR050	IPDAC	19578	14682	13507	13089
IR051	IPDAC	23310	17649	16165	16008
IR052	IPDAC	17287	13942	13557	12103
IR053	IHC	20853	16428	15348	14684
IR054	IHC	17420	13829	12553	11907
IR055	IHC	20991	16646	15466	14383
IR056	IHC	19127	14838	13707	12969
IR059	IHC	21318	16650	15773	14883
IR061	IHC	17428	13655	12380	12008
IR063	IHC	22575	18669	17209	16315
IR064	IHC	19821	15946	15226	13423
IR065	IHC	20834	16615	15629	14217
IR066	IHC	20811	16727	15693	15250
IR067	IHC	13657	10065	9745	8846
IR068	IHC	17914	14929	14010	13132
IR069	IHC	16448	13363	12800	11450
IR070	IHC	18541	14514	13320	12696
IR071	IHC	19151	14752	14053	13385
IR073	IHC	16530	13061	11964	11529
IR076	IHC	18953	15205	13721	13027
IR077	IHC	20203	16011	15176	14379
IR078	IHC	17805	14166	13037	12073
IR079	IHC	19306	15826	14522	12840
IR080	IHC	17798	14363	12815	12496
IR081	IHC	20143	16204	15066	14251
IR085	IHC	19217	14406	12815	12161
IR086	IHC	19768	15335	14364	13969
IR087	IHC	34632	28017	26827	21458
IR088	IHC	19251	15073	14113	13640
IR089	IHC	19063	14860	13734	12954
IR090	IHC	20940	16802	15516	14627
IR091	IHC	17698	14209	12721	11433
IR094	IHC	16571	13239	12448	11933
IR095	IHC	18364	14536	13446	12797
IR098	IHC	32545	25781	24136	20204
IR099	IHC	28109	21297	20478	17438
IR100	IHC	30757	23545	21942	20659
	median	23947.5	19256.5	17981	15474.5
	mean	24540.3	19389.5	18155.1	16198.3
	stdev.p	8810.29	7036.88	6735.12	5417.59
	minimum	13201	10065	9623	8628
	maximum	98057	79585	76224	60679
	total no of reads (n = 152 samples)	3730127	2947199	2759579	2462145
FPDAC (n = 33)
HEFE002	FPDAC	26194	20569	19328	17189
HEFE003	FPDAC	28652	23119	21684	19827
HEFE004	FPDAC	25786	20771	19559	16839
HEFE005	FPDAC	23994	19456	18290	13760
HEFE007	FPDAC	25940	21339	20452	15111
HEFE008	FPDAC	28461	22327	20381	14092
HEFE009	FPDAC	27020	20062	19077	17618
HEFE010	FPDAC	28999	23443	22594	18697
HEFE011	FPDAC	31590	24722	23555	20745
HEFE012	FPDAC	30965	24528	22987	20627
HEFE014	FPDAC	24310	19241	18256	16268
HEFE015	FPDAC	27028	21152	20313	18745
HEFE017	FPDAC	27860	21668	20610	18897
HEFE018	FPDAC	28976	23369	21970	19500
HEFE021	FPDAC	24266	19272	17706	16085
HEFE023	FPDAC	28068	22084	20575	18303
HEFE024	FPDAC	26223	20028	19435	18284
HEFE026	FPDAC	29133	22544	21205	19736
HEFE027	FPDAC	28882	23403	21807	17160
HEFE029	FPDAC	27593	21757	20076	18715
HEFE032	FPDAC	25414	20122	19209	15920
HEFE033	FPDAC	24940	19832	18734	16834
HEFE034	FPDAC	27692	22105	20765	18456
HEFE035	FPDAC	28423	22540	21227	19144
HEFE036	FPDAC	26846	21193	19887	18194
HEFE037	FPDAC	29635	23074	21815	20577
HEFE040	FPDAC	28314	22389	21279	18159
HEFE044	FPDAC	29270	23137	21285	19038
HEFE045	FPDAC	25451	19658	19203	14693
HEFE047	FPDAC	29735	23818	22478	20018
HEFE048	FPDAC	28443	22195	20977	18663
HEFE050	FPDAC	31577	23991	22367	20040
HEFE053	FPDAC	31820	25285	23124	20182
	median	28068	22105	20610	18456
	mean	27803	21945.2	20673	18064.1
	min	23994	19241	17706	13760
	max	31820	25285	23555	20745
	stdev.p	2099.41	1657.89	1487.13	1874.12
FHC (n = 35)
HEFE054	FHC	34504	26357	24194	22486
HEFE055	FHC	32889	25083	23298	21851
HEFE056	FHC	31240	23837	21620	20413
HEFE057	FHC	28486	22931	21312	18009
HEFE058	FHC	28640	22807	21228	16540
HEFE059	FHC	32432	24845	22976	21315
HEFE060	FHC	33336	26845	24933	21238
HEFE061	FHC	30968	24706	23284	21007
HEFE062	FHC	30054	23810	22138	19876
HEFE063	FHC	30987	24449	22836	20347
HEFE064	FHC	27662	21359	19865	18133
HEFE065	FHC	30015	24045	23025	20802
HEFE066	FHC	32113	25680	24297	22361
HEFE067	FHC	32393	25336	23382	22486
HEFE071	FHC	32069	24727	22868	21414
HEFE072	FHC	33642	26457	24489	22776
HEFE073	FHC	32258	25385	23547	21238
HEFE074	FHC	31862	25025	22677	20942
HEFE075	FHC	30327	22707	21386	20051
HEFE076	FHC	29298	22044	20364	19504
HEFE077	FHC	29847	23544	22322	20446
HEFE078	FHC	29158	21722	20171	19294
HEFE079	FHC	29671	23282	21560	20290
HEFE080	FHC	23515	18245	16462	16335
HEFE081	FHC	26049	20504	19151	16366
HEFE082	FHC	30106	24096	22366	20003
HEFE083	FHC	27876	20933	18485	16807
HEFE089	FHC	30737	24448	23154	19094
HEFE090	FHC	29238	21825	20263	19075
HEFE091	FHC	28289	21826	20550	19103
HEFE092	FHC	27693	19753	18604	17871
HEFE093	FHC	34348	27343	26112	19839
HEFE094	FHC	98057	79585	76224	60679
HEFE095	FHC	37285	30354	28507	24263
HEFE096	FHC	28643	21859	20173	17861
	median	30327	24045	22366	20290
	mean	32448.2	25364.4	23652.1	21146.1
	min	23515	18245	16462	16335
	max	98057	79585	76224	60679
	stdev.p	11543.5	9583.49	9297.44	7039.86
All Finnish (n = 68)
HEFE002	FPDAC	26194	20569	19328	17189
HEFE003	FPDAC	28652	23119	21684	19827
HEFE004	FPDAC	25786	20771	19559	16839
HEFE005	FPDAC	23994	19456	18290	13760
HEFE007	FPDAC	25940	21339	20452	15111
HEFE008	FPDAC	28461	22327	20381	14092
HEFE009	FPDAC	27020	20062	19077	17618
HEFE010	FPDAC	28999	23443	22594	18697
HEFE011	FPDAC	31590	24722	23555	20745
HEFE012	FPDAC	30965	24528	22987	20627
HEFE014	FPDAC	24310	19241	18256	16268
HEFE015	FPDAC	27028	21152	20313	18745
HEFE017	FPDAC	27860	21668	20610	18897
HEFE018	FPDAC	28976	23369	21970	19500
HEFE021	FPDAC	24266	19272	17706	16085
HEFE023	FPDAC	28068	22084	20575	18303
HEFE024	FPDAC	26223	20028	19435	18284
HEFE026	FPDAC	29133	22544	21205	19736
HEFE027	FPDAC	28882	23403	21807	17160
HEFE029	FPDAC	27593	21757	20076	18715
HEFE032	FPDAC	25414	20122	19209	15920
HEFE033	FPDAC	24940	19832	18734	16834
HEFE034	FPDAC	27692	22105	20765	18456
HEFE035	FPDAC	28423	22540	21227	19144
HEFE036	FPDAC	26846	21193	19887	18194
HEFE037	FPDAC	29635	23074	21815	20577
HEFE040	FPDAC	28314	22389	21279	18159
HEFE044	FPDAC	29270	23137	21285	19038
HEFE045	FPDAC	25451	19658	19203	14693
HEFE047	FPDAC	29735	23818	22478	20018
HEFE048	FPDAC	28443	22195	20977	18663
HEFE050	FPDAC	31577	23991	22367	20040
HEFE053	FPDAC	31820	25285	23124	20182
HEFE054	FHC	34504	26357	24194	22486
HEFE055	FHC	32889	25083	23298	21851
HEFE056	FHC	31240	23837	21620	20413
HEFE057	FHC	28486	22931	21312	18009
HEFE058	FHC	28640	22807	21228	16540
HEFE059	FHC	32432	24845	22976	21315
HEFE060	FHC	33336	26845	24933	21238
HEFE061	FHC	30968	24706	23284	21007
HEFE062	FHC	30054	23810	22138	19876
HEFE063	FHC	30987	24449	22836	20347
HEFE064	FHC	27662	21359	19865	18133
HEFE065	FHC	30015	24045	23025	20802
HEFE066	FHC	32113	25680	24297	22361
HEFE067	FHC	32393	25336	23382	22486
HEFE071	FHC	32069	24727	22868	21414
HEFE072	FHC	33642	26457	24489	22776
HEFE073	FHC	32258	25385	23547	21238
HEFE074	FHC	31862	25025	22677	20942
HEFE075	FHC	30327	22707	21386	20051
HEFE076	FHC	29298	22044	20364	19504
HEFE077	FHC	29847	23544	22322	20446
HEFE078	FHC	29158	21722	20171	19294
HEFE079	FHC	29671	23282	21560	20290
HEFE080	FHC	23515	18245	16462	16335
HEFE081	FHC	26049	20504	19151	16366
HEFE082	FHC	30106	24096	22366	20003
HEFE083	FHC	27876	20933	18485	16807
HEFE089	FHC	30737	24448	23154	19094
HEFE090	FHC	29238	21825	20263	19075
HEFE091	FHC	28289	21826	20550	19103
HEFE092	FHC	27693	19753	18604	17871
HEFE093	FHC	34348	27343	26112	19839
HEFE094	FHC	98057	79585	76224	60679
HEFE095	FHC	37285	30354	28507	24263
HEFE096	FHC	28643	21859	20173	17861
	median	29066	22869	21298.5	19123.5
	mean	30193.9	23705.1	22206.4	19650.5
	min	23515	18245	16462	13760
	max	98057	79585	76224	60679
	stdev.p	8724.36	7178.18	6912.49	5439.29
IPDAC (n = 50)
IR001	IPDAC	16311	12932	11770	10629
IR002	IPDAC	18309	15131	14324	13189
IR003	IPDAC	20392	16066	15336	14314
IR005	IPDAC	22048	17903	16821	14452
IR006	IPDAC	28681	23207	21771	19229
IR007	IPDAC	38528	30977	29149	24968
IR008	IPDAC	14400	10934	10422	9653
IR009	IPDAC	21258	16708	16309	11740
IR010	IPDAC	29723	25078	24105	19147
IR011	IPDAC	50273	40467	38884	30213
IR012	IPDAC	13201	10666	9623	8628
IR013	IPDAC	14947	11260	10846	8998
IR014	IPDAC	14478	11819	10928	9807
IR015	IPDAC	19117	15617	14792	13128
IR016	IPDAC	17735	14397	13260	10752
IR017	IPDAC	15642	12641	12209	10324
IR018	IPDAC	18233	14793	13680	11887
IR019	IPDAC	16418	13141	12113	11016
IR020	IPDAC	17633	13867	12880	12620
IR021	IPDAC	17478	14649	14305	9926
IR022	IPDAC	17319	14017	13032	11894
IR023	IPDAC	17060	13922	13289	12331
IR024	IPDAC	18167	14859	13629	13038
IR025	IPDAC	17707	14258	12350	11537
IR026	IPDAC	30789	23218	22112	19726
IR027	IPDAC	16656	13084	12390	10614
IR029	IPDAC	16148	12881	12263	11634
IR030	IPDAC	18908	15250	14446	13647
IR031	IPDAC	17616	14726	13841	11426
IR032	IPDAC	14669	11564	10722	10269
IR033	IPDAC	19230	16191	15394	12954
IR034	IPDAC	17229	13776	12940	12120
IR035	IPDAC	17400	14095	12987	12511
IR036	IPDAC	17289	14109	12823	12352
IR037	IPDAC	17215	14165	13277	11674
IR038	IPDAC	17687	14236	13827	11176
IR039	IPDAC	17060	13489	12387	11585
IR040	IPDAC	20055	15570	14365	14131
IR041	IPDAC	18504	14333	13129	12582
IR042	IPDAC	17680	13885	13111	12388
IR043	IPDAC	15974	12156	11253	10453
IR044	IPDAC	13205	10833	9842	9041
IR045	IPDAC	19946	15486	14271	13826
IR046	IPDAC	18727	14678	13783	11398
IR047	IPDAC	23901	19757	18429	15699
IR048	IPDAC	23307	18020	17540	14008
IR049	IPDAC	17970	14606	13605	12664
IR050	IPDAC	19578	14682	13507	13089
IR051	IPDAC	23310	17649	16165	16008
IR052	IPDAC	17287	13942	13557	12103
	median	17697	14365	13532	12225.5
	mean	19648	15713.8	14755.9	13050
	min	13201	10666	9623	8628
	max	50273	40467	38884	30213
	stdev.p	6322.92	5101.12	4945.54	3825.15
IHC (n = 34)
IR053	IHC	20853	16428	15348	14684
IR054	IHC	17420	13829	12553	11907
IR055	IHC	20991	16646	15466	14383
IR056	IHC	19127	14838	13707	12969
IR059	IHC	21318	16650	15773	14883
IR061	IHC	17428	13655	12380	12008
IR063	IHC	22575	18669	17209	16315
IR064	IHC	19821	15946	15226	13423
IR065	IHC	20834	16615	15629	14217
IR066	IHC	20811	16727	15693	15250
IR067	IHC	13657	10065	9745	8846
IR068	IHC	17914	14929	14010	13132
IR069	IHC	16448	13363	12800	11450
IR070	IHC	18541	14514	13320	12696
IR071	IHC	19151	14752	14053	13385
IR073	IHC	16530	13061	11964	11529
IR076	IHC	18953	15205	13721	13027
IR077	IHC	20203	16011	15176	14379
IR078	IHC	17805	14166	13037	12073
IR079	IHC	19306	15826	14522	12840
IR080	IHC	17798	14363	12815	12496
IR081	IHC	20143	16204	15066	14251
IR085	IHC	19217	14406	12815	12161
IR086	IHC	19768	15335	14364	13969
IR087	IHC	34632	28017	26827	21458
IR088	IHC	19251	15073	14113	13640
IR089	IHC	19063	14860	13734	12954
IR090	IHC	20940	16802	15516	14627
IR091	IHC	17698	14209	12721	11433
IR094	IHC	16571	13239	12448	11933
IR095	IHC	18364	14536	13446	12797
IR098	IHC	32545	25781	24136	20204
IR099	IHC	28109	21297	20478	17438
IR100	IHC	30757	23545	21942	20659
	median	19234	15139	14083	13258.5
	mean	20427.7	16163.6	15051.6	13924
	min	13657	10065	9745	8846
	max	34632	28017	26827	21458
	stdev.p	4466.67	3539.71	3436.72	2634.46
All Iranian (n = 84)
IR001	IPDAC	16311	12932	11770	10629
IR002	IPDAC	18309	15131	14324	13189
IR003	IPDAC	20392	16066	15336	14314
IR005	IPDAC	22048	17903	16821	14452
IR006	IPDAC	28681	23207	21771	19229
IR007	IPDAC	38528	30977	29149	24968
IR008	IPDAC	14400	10934	10422	9653
IR009	IPDAC	21258	16708	16309	11740
IR010	IPDAC	29723	25078	24105	19147
IR011	IPDAC	50273	40467	38884	30213
IR012	IPDAC	13201	10666	9623	8628
IR013	IPDAC	14947	11260	10846	8998
IR014	IPDAC	14478	11819	10928	9807
IR015	IPDAC	19117	15617	14792	13128
IR016	IPDAC	17735	14397	13260	10752
IR017	IPDAC	15642	12641	12209	10324
IR018	IPDAC	18233	14793	13680	11887
IR019	IPDAC	16418	13141	12113	11016
IR020	IPDAC	17633	13867	12880	12620
IR021	IPDAC	17478	14649	14305	9926
IR022	IPDAC	17319	14017	13032	11894
IR023	IPDAC	17060	13922	13289	12331
IR024	IPDAC	18167	14859	13629	13038
IR025	IPDAC	17707	14258	12350	11537
IR026	IPDAC	30789	23218	22112	19726
IR027	IPDAC	16656	13084	12390	10614
IR029	IPDAC	16148	12881	12263	11634
IR030	IPDAC	18908	15250	14446	13647
IR031	IPDAC	17616	14726	13841	11426
IR032	IPDAC	14669	11564	10722	10269
IR033	IPDAC	19230	16191	15394	12954
IR034	IPDAC	17229	13776	12940	12120
IR035	IPDAC	17400	14095	12987	12511
IR036	IPDAC	17289	14109	12823	12352
IR037	IPDAC	17215	14165	13277	11674
IR038	IPDAC	17687	14236	13827	11176
IR039	IPDAC	17060	13489	12387	11585
IR040	IPDAC	20055	15570	14365	14131
IR041	IPDAC	18504	14333	13129	12582
IR042	IPDAC	17680	13885	13111	12388
IR043	IPDAC	15974	12156	11253	10453
IR044	IPDAC	13205	10833	9842	9041
IR045	IPDAC	19946	15486	14271	13826
IR046	IPDAC	18727	14678	13783	11398
IR047	IPDAC	23901	19757	18429	15699
IR048	IPDAC	23307	18020	17540	14008
IR049	IPDAC	17970	14606	13605	12664
IR050	IPDAC	19578	14682	13507	13089
IR051	IPDAC	23310	17649	16165	16008
IR052	IPDAC	17287	13942	13557	12103
IR053	IHC	20853	16428	15348	14684
IR054	IHC	17420	13829	12553	11907
IR055	IHC	20991	16646	15466	14383
IR056	IHC	19127	14838	13707	12969
IR059	IHC	21318	16650	15773	14883
IR061	IHC	17428	13655	12380	12008
IR063	IHC	22575	18669	17209	16315
IR064	IHC	19821	15946	15226	13423
IR065	IHC	20834	16615	15629	14217
IR066	IHC	20811	16727	15693	15250
IR067	IHC	13657	10065	9745	8846
IR068	IHC	17914	14929	14010	13132
IR069	IHC	16448	13363	12800	11450
IR070	IHC	18541	14514	13320	12696
IR071	IHC	19151	14752	14053	13385
IR073	IHC	16530	13061	11964	11529
IR076	IHC	18953	15205	13721	13027
IR077	IHC	20203	16011	15176	14379
IR078	IHC	17805	14166	13037	12073
IR079	IHC	19306	15826	14522	12840
IR080	IHC	17798	14363	12815	12496
IR081	IHC	20143	16204	15066	14251
IR085	IHC	19217	14406	12815	12161
IR086	IHC	19768	15335	14364	13969
IR087	IHC	34632	28017	26827	21458
IR088	IHC	19251	15073	14113	13640
IR089	IHC	19063	14860	13734	12954
IR090	IHC	20940	16802	15516	14627
IR091	IHC	17698	14209	12721	11433
IR094	IHC	16571	13239	12448	11933
IR095	IHC	18364	14536	13446	12797
IR098	IHC	32545	25781	24136	20204
IR099	IHC	28109	21297	20478	17438
IR100	IHC	30757	23545	21942	20659
	median	18434	14704	13714	12680
	mean	19963.6	15895.9	14875.5	13403.7
	min	13201	10065	9623	8628
	max	50273	40467	38884	30213
	stdev.p	5658.55	4539.73	4400.03	3420.91

## Sheet: Post hoc Power Phylum
Post hoc power of main phyla
			Relative abundance					Post hoc power*
Phylum (Aggregated)	Taxonomy	Combined Abundance	FPDAC	FHC	IPDAC	IHC		FPDAC vs FHC	IPDAC vs IHC	IPDAC vs. FPDAC
Firmicutes	Bacteria; Firmicutes	928241	0.41	0.5	0.48	0.59		11.1%	16.4%	9.0%
Bacteroidota	Bacteria; Bacteroidota	587664	0.4	0.34	0.25	0.23		7.4%	3.9%	30.6%
Proteobacteria	Bacteria; Proteobacteria	161299	0.08	0.05	0.15	0.05		7.3%	28.3%	14.2%
Actinobacteriota	Bacteria; Actinobacteriota	100354	0.03	0.04	0.06	0.09		4.1%	8.2%	7.7%
Verrucomicrobiota	Bacteria; Verrucomicrobiota	84259	0.05	0.04	0.05	0.03		4.0%	5.7%	7.7%
Cyanobacteria	Bacteria; Cyanobacteria	11349	5,72E−3	0.01	1,61E−3	2,96E−3		7.6%	4.2%	7.2%
Fusobacteriota	Bacteria; Fusobacteriota	6598	0.01	8,03E−5	2,95E−3	8,31E−5		9.0%	2.4%	8.3%
Synergistota	Bacteria; Synergistota	694	2,16E−4	3,65E−6	1,10E−3	0		3.4%	1.6%	1.9%
Campylobacterota	Bacteria; Campylobacterota	157	2,64E−4	2,19E−5	4,26E−5	0		3.4%	1.0%	5.3%
Thermoplasmatota	Archaea; Thermoplasmatota	70	8,65E−6	0	1,22E−4	0		3.0%	1.1%	1.1%
Elusimicrobiota	Bacteria; Elusimicrobiota	50	0	0	0	1,39E−4		0.0%	6.1%	0.0%
			n=33	n=35	n=50	n=34		*bold: differentially abundant phyla

## Sheet: Post hoc Power Family
Post hoc power of main families
			Relative abundance					Post hoc power*
Family (Aggregated)	Taxonomy	Combined Abundance	FPDAC	FHC	IPDAC	IHC		FPDAC vs FHC	IPDAC vs IHC
Ruminococcaceae	Bacteria; Firmicutes; Clostridia; Oscillospirales; Ruminococcaceae	260668	0.12	0.15	0.1	0.19			22.7%
Enterobacteriaceae	Bacteria; Proteobacteria; Gammaproteobacteria; Enterobacterales; Enterobacteriaceae	98611	0.04	6,13E−3	0.12	0.03		15.7%	28.7%
Akkermansiaceae	Bacteria; Verrucomicrobiota; Verrucomicrobiae; Verrucomicrobiales; Akkermansiaceae	80707	0.05	0.04	0.05	0.03			5.7%
Streptococcaceae	Bacteria; Firmicutes; Bacilli; Lactobacillales; Streptococcaceae	32408	4,24E−3	0.01	0.04	7,07E−3		4.5%	11.6%
Lactobacillaceae	Bacteria; Firmicutes; Bacilli; Lactobacillales; Lactobacillaceae	25097	1,19E−3	1,16E−3	0.04	3,88E−3			13.8%
{Unknown Family} Clostridia UCG-014	Bacteria; Firmicutes; Clostridia; Clostridia UCG-014;	19459	3,56E−3	0.02	5,75E−3	0.02		8.5%	11.0%
Muribaculaceae	Bacteria; Bacteroidota; Bacteroidia; Bacteroidales; Muribaculaceae	19367	0.01	0.01	2,97E−3	9,09E−3			7.5%
Enterococcaceae	Bacteria; Firmicutes; Bacilli; Lactobacillales; Enterococcaceae	14503	2,26E−3	2,74E−5	0.02	6,87E−4		5.1%	8.0%
{Unknown Family} Gastranaerophilales	Bacteria; Cyanobacteria; Vampirivibrionia; Gastranaerophilales;	10207	5,68E−3	0.01	1,58E−4	2,43E−3		3.8%	8.2%
Fusobacteriaceae	Bacteria; Fusobacteriota; Fusobacteriia; Fusobacteriales; Fusobacteriaceae	6560	0.01	6,94E−5	2,95E−3	6,93E−5		9.1%	2.3%
{Unknown Family} RF39	Bacteria; Firmicutes; Bacilli; RF39;	4186	1,78E−3	3,72E−3	8,21E−4	2,43E−3		3.4%	5.3%
{Unknown Family} Clostridia vadinBB60 group	Bacteria; Firmicutes; Clostridia; Clostridia vadinBB60 group;	3620	1,94E−3	4,58E−3	3,23E−4	1,11E−4		3.7%
Clostridiaceae	Bacteria; Firmicutes; Clostridia; Clostridiales; Clostridiaceae	3324	5,34E−4	2,12E−3	2,26E−3	1,93E−3		3.5%
{Unknown Order} Gammaproteobacteria	Bacteria; Proteobacteria; Gammaproteobacteria; ;	3136	1,05E−3	2,23E−4	3,99E−3	1,04E−3		3.7%	2.8%
Succinivibrionaceae	Bacteria; Proteobacteria; Gammaproteobacteria; Enterobacterales; Succinivibrionaceae	2918	4,32E−6	4,21E−3	1,12E−3	1,66E−5		5.1%	1.7%
{Unknown Class} Firmicutes	Bacteria; Firmicutes; ; ;	2275	5,51E−4	1,84E−3	1,29E−3	8,78E−4		3.3%
Pseudomonadaceae	Bacteria; Proteobacteria; Gammaproteobacteria; Pseudomonadales; Pseudomonadaceae	1646	6,48E−6	2,01E−5	3,02E−3	2,77E−6			2.3%
{Unknown Family} Chloroplast	Bacteria; Cyanobacteria; Cyanobacteriia; Chloroplast;	1142	3,03E−5	2,72E−4	1,46E−3	5,37E−4			2.3%
{Unknown Family} Lactobacillales	Bacteria; Firmicutes; Bacilli; Lactobacillales;	1132	4,54E−5	1,35E−3	4,93E−4	2,99E−4		3.5%
Erwiniaceae	Bacteria; Proteobacteria; Gammaproteobacteria; Enterobacterales; Erwiniaceae	790	9,29E−5	1,28E−5	1,26E−3	1,61E−4			1.9%
Xanthomonadaceae	Bacteria; Proteobacteria; Gammaproteobacteria; Xanthomonadales; Xanthomonadaceae	773	0	0	1,43E−3	0			1.7%
VadinBE97	Bacteria; Verrucomicrobiota; Lentisphaeria; Victivallales; VadinBE97	739	1,86E−4	9,80E−4	2,13E−4	2,77E−6		3.8%
Synergistaceae	Bacteria; Synergistota; Synergistia; Synergistales; Synergistaceae	694	2,16E−4	3,65E−6	1,10E−3	0		3.4%
Puniceicoccaceae	Bacteria; Verrucomicrobiota; Verrucomicrobiae; Opitutales; Puniceicoccaceae	483	1,56E−4	6,61E−4	8,90E−5	2,77E−6		2.9%
Comamonadaceae	Bacteria; Proteobacteria; Gammaproteobacteria; Burkholderiales; Comamonadaceae	396	1,53E−4	6,75E−5	4,99E−4	5,26E−5			1.5%
Flavobacteriaceae	Bacteria; Bacteroidota; Bacteroidia; Flavobacteriales; Flavobacteriaceae	294	1,08E−5	4,45E−4	3,34E−5	7,48E−5		2.9%
Yersiniaceae	Bacteria; Proteobacteria; Gammaproteobacteria; Enterobacterales; Yersiniaceae	270	5,08E−4	7,30E−6	4,45E−5	1,94E−5		3.8%
{Unknown Family} Enterobacterales	Bacteria; Proteobacteria; Gammaproteobacteria; Enterobacterales;	228	1,21E−4	3,10E−5	2,48E−4	5,82E−5		3.0%	1.6%
Paenibacillaceae	Bacteria; Firmicutes; Bacilli; Paenibacillales; Paenibacillaceae	183	3,96E−4	0	0	0		3.7%
Hafniaceae	Bacteria; Proteobacteria; Gammaproteobacteria; Enterobacterales; Hafniaceae	135	2,14E−4	1,46E−5	4,08E−5	1,66E−5		3.3%
Campylobacteraceae	Bacteria; Campylobacterota; Campylobacteria; Campylobacterales; Campylobacteraceae	120	1,84E−4	2,19E−5	4,26E−5	0		3.2%
Morganellaceae	Bacteria; Proteobacteria; Gammaproteobacteria; Enterobacterales; Morganellaceae	89	0	0	6,30E−5	1,52E−4			3.8%
{Unknown Family} WCHB1-41	Bacteria; Verrucomicrobiota; Kiritimatiellae; WCHB1-41;	67	0	1,22E−4	0	0		2.5%
Planococcaceae	Bacteria; Firmicutes; Bacilli; Bacillales; Planococcaceae	60	4,32E−6	0	5,56E−6	1,52E−4			5.8%
Elusimicrobiaceae	Bacteria; Elusimicrobiota; Elusimicrobia; Elusimicrobiales; Elusimicrobiaceae	50	0	0	0	1,39E−4			6.1%
Helicobacteraceae	Bacteria; Campylobacterota; Campylobacteria; Campylobacterales; Helicobacteraceae	37	8,00E−5	0	0	0		3.2%
			n=33	n=35	n=50	n=34		*bold: differentially abundant families

## Sheet: Post hoc Power Genus
Post hoc power of main genera
			Relative abundance					Post hoc power
Genus (Aggregated)	Taxonomy	Combined Abundance	FPDAC	FHC	IPDAC	IHC		FPDAC vs FHC	IPDAC vs IHC
Bacteroides	Bacteria; Bacteroidota; Bacteroidia; Bacteroidales; Bacteroidaceae; Bacteroides	319082	0.22	0.17	0.15	0.12		7.5%	5.5%
Faecalibacterium	Bacteria; Firmicutes; Clostridia; Oscillospirales; Ruminococcaceae; Faecalibacterium	143016	0.06	0.08	0.06	0.1		5.0%	10.9%
Escherichia-Shigella	Bacteria; Proteobacteria; Gammaproteobacteria; Enterobacterales; Enterobacteriaceae; Escherichia-Shigella	75122	0.03	3,42E−3	0.09	0.03		14.1%	16.8%
Agathobacter	Bacteria; Firmicutes; Clostridia; Lachnospirales; Lachnospiraceae; Agathobacter	39247	6,45E−3	0.03	0.01	0.04		10.2%	17.5%
{Unknown Family} Clostridia UCG-014	Bacteria; Firmicutes; Clostridia; Clostridia UCG-014; ;	19459	3,56E−3	0.02	5,75E−3	0.02		8.5%	11.1%
Enterococcus	Bacteria; Firmicutes; Bacilli; Lactobacillales; Enterococcaceae; Enterococcus	14499	2,26E−3	2,74E−5	0.02	6,84E−4		5.1%	5.4%
{Unknown Genus} Muribaculaceae	Bacteria; Bacteroidota; Bacteroidia; Bacteroidales; Muribaculaceae;	12339	1,33E−3	0.01	1,95E−3	8,41E−3		6.4%	8.8%
Veillonella	Bacteria; Firmicutes; Negativicutes; Veillonellales-Selenomonadales; Veillonellaceae; Veillonella	11773	5,02E−3	1,18E−3	0.02	1,96E−3		5.0%	7.3%
Limosilactobacillus	Bacteria; Firmicutes; Bacilli; Lactobacillales; Lactobacillaceae; Limosilactobacillus	10292	3,65E−4	7,01E−4	0.02	3,96E−4			8.2%
{Unknown Family} Gastranaerophilales	Bacteria; Cyanobacteria; Vampirivibrionia; Gastranaerophilales; ;	10207	5,68E−3	0.01	1,58E−4	2,43E−3			8.1%
Klebsiella	Bacteria; Proteobacteria; Gammaproteobacteria; Enterobacterales; Enterobacteriaceae; Klebsiella	8459	4,04E−3	6,88E−4	0.01	6,73E−4		5.1%	3.1%
CAG-873	Bacteria; Bacteroidota; Bacteroidia; Bacteroidales; Muribaculaceae; CAG-873	7028	0.01	7,01E−4	1,03E−3	6,76E−4		8.2%	2.4%
Fusobacterium	Bacteria; Fusobacteriota; Fusobacteriia; Fusobacteriales; Fusobacteriaceae; Fusobacterium	6358	0.01	6,94E−5	2,95E−3	6,93E−5		9.1%	2.3%
Rikenellaceae RC9 gut group	Bacteria; Bacteroidota; Bacteroidia; Bacteroidales; Rikenellaceae; Rikenellaceae RC9 gut group	5621	5,52E−3	1,10E−3	2,48E−3	3,13E−3			3.1%
Flavonifractor	Bacteria; Firmicutes; Clostridia; Oscillospirales; Oscillospiraceae; Flavonifractor	4262	5,94E−3	7,25E−4	1,92E−3	2,19E−4		6.1%	2.1%
{Unknown Family} Clostridia vadinBB60 group	Bacteria; Firmicutes; Clostridia; Clostridia vadinBB60 group; ;	3620	1,94E−3	4,58E−3	3,23E−4	1,11E−4		3.7%	1.9%
{Unknown Order} Gammaproteobacteria	Bacteria; Proteobacteria; Gammaproteobacteria; ; ;	3136	1,05E−3	2,23E−4	3,99E−3	1,04E−3		3.7%
Succinivibrio	Bacteria; Proteobacteria; Gammaproteobacteria; Enterobacterales; Succinivibrionaceae; Succinivibrio	2718	4,32E−6	3,90E−3	1,07E−3	1,39E−5		4.9%	1.6%
Hungatella	Bacteria; Firmicutes; Clostridia; Lachnospirales; Lachnospiraceae; Hungatella	2714	2,59E−3	1,15E−3	1,57E−3	1,05E−4			1.9%
Citrobacter	Bacteria; Proteobacteria; Gammaproteobacteria; Enterobacterales; Enterobacteriaceae; Citrobacter	2329	2,60E−3	6,21E−5	1,59E−3	6,48E−4		5.3%	2.3%
Succiniclasticum	Bacteria; Firmicutes; Negativicutes; Acidaminococcales; Acidaminococcaceae; Succiniclasticum	643	1,37E−3	5,48E−6	7,42E−6	2,77E−6		4.5%
Uncultured-19	Bacteria; Firmicutes; Negativicutes; Veillonellales-Selenomonadales; Veillonellaceae; Uncultured	508	1,10E−3	0	0	0		4.3%
Serratia	Bacteria; Proteobacteria; Gammaproteobacteria; Enterobacterales; Yersiniaceae; Serratia	270	5,08E−4	7,30E−6	4,45E−5	1,94E−5		3.8%
{Unknown Genus} Succinivibrionaceae	Bacteria; Proteobacteria; Gammaproteobacteria; Enterobacterales; Succinivibrionaceae;	200	0	3,16E−4	4,82E−5	2,77E−6		2.8%
Hafnia-Obesumbacterium	Bacteria; Proteobacteria; Gammaproteobacteria; Enterobacterales; Hafniaceae; Hafnia-Obesumbacterium	135	2,14E−4	1,46E−5	4,08E−5	1,66E−5		3.3%
Lachnospiraceae UCG-003	Bacteria; Firmicutes; Clostridia; Lachnospirales; Lachnospiraceae; Lachnospiraceae UCG-003	102	0	1,61E−4	5,56E−6	3,05E−5		2.6%
Elusimicrobium	Bacteria; Elusimicrobiota; Elusimicrobia; Elusimicrobiales; Elusimicrobiaceae; Elusimicrobium	50	0	0	0	1,39E−4			6.1%
Helicobacter	Bacteria; Campylobacterota; Campylobacteria; Campylobacterales; Helicobacteraceae; Helicobacter	37	8,00E−5	0	0	0		3.2%
			n=33	n=35	n=50	n=34
