# Supplementary material for: Fecal profiling reveals a common microbial signature for pancreatic cancer in Finnish and Iranian cohorts
Source: Gut Pathog. 2025 Apr 16;17:24. doi: 10.1186/s13099-025-00698-0 (PMC12001732; doi:10.1186/s13099-025-00698-0)
Supplement: Supplementary file 3 — Additional file 3: Table S2. Relative abundances of gut microbes. Relative abundances of gut microbes per clinical group on several taxonomic levels. [file 13099_2025_698_MOESM3_ESM.xlsx]

## Sheet: Kingdom Relative Abundance
Kingdom (Aggregated)	Taxonomy	Combined Abundance	FPDAC Abundance	FHC Abundance	IHC Abundance	IPDAC Abundance
Archaea	Archaea	102	2,16E−5	1,46E−5	3,32E−5	1,33E−4
Bacteria	Bacteria	1910603	1	1	1	1
Eukaryota	Eukaryota	92	8,65E−6	1,61E−4	0	0
N/A	N/A	5	0	9,13E−6	0	0

## Sheet: Phylum Relative Abundance (15)
Phylum (Aggregated)	Taxonomy	Combined Abundance	FPDAC Abundance	FHC Abundance	IHC Abundance	IPDAC Abundance
Firmicutes	Bacteria; Firmicutes	928241	0.41	0.5	0.59	0.48
Bacteroidota	Bacteria; Bacteroidota	587664	0.4	0.34	0.23	0.25
Proteobacteria	Bacteria; Proteobacteria	161299	0.08	0.05	0.05	0.15
Actinobacteriota	Bacteria; Actinobacteriota	100354	0.03	0.04	0.09	0.06
Verrucomicrobiota	Bacteria; Verrucomicrobiota	84259	0.05	0.04	0.03	0.05
{Unknown Phylum} Bacteria	Bacteria;	17539	0.01	0.01	6,81E−3	8,21E−3
Desulfobacterota	Bacteria; Desulfobacterota	12399	5,93E−3	8,23E−3	5,59E−3	5,80E−3
Cyanobacteria	Bacteria; Cyanobacteria	11349	5,72E−3	0.01	2,96E−3	1,61E−3
Fusobacteriota	Bacteria; Fusobacteriota	6598	0.01	8,03E−5	8,31E−5	2,95E−3
Synergistota	Bacteria; Synergistota	694	2,16E−4	3,65E−6	0	1,10E−3
Campylobacterota	Bacteria; Campylobacterota	157	2,64E−4	2,19E−5	0	4,26E−5
Incertae Sedis	Eukaryota; Incertae Sedis; ; ; ; Blastocystis	92	8,65E−6	1,61E−4	0	0
Thermoplasmatota	Archaea; Thermoplasmatota	70	8,65E−6	0	0	1,22E−4
Elusimicrobiota	Bacteria; Elusimicrobiota	50	0	0	1,39E−4	0
Euryarchaeota	Archaea; Euryarchaeota	32	1,30E−5	1,46E−5	3,32E−5	1,11E−5
N/A	N/A	5	0	9,13E−6	0	0
		1910802	F/B FPDAC	F/B FHC	F/B IHC	F/B IPDAC
			1.025	1.47059	2.56522	1.92

## Sheet: Class Relative Abundance (26)
Class (Aggregated)	Taxonomy	Combined Abundance	FPDAC Abundance	FHC Abundance	IHC Abundance	IPDAC Abundance
Clostridia	Bacteria; Firmicutes; Clostridia	726288	0.34	0.42	0.48	0.3
Bacteroidia	Bacteria; Bacteroidota; Bacteroidia	587664	0.4	0.34	0.23	0.25
Gammaproteobacteria	Bacteria; Proteobacteria; Gammaproteobacteria	153071	0.07	0.04	0.05	0.15
Bacilli	Bacteria; Firmicutes; Bacilli	120709	0.02	0.03	0.06	0.13
Actinobacteria	Bacteria; Actinobacteriota; Actinobacteria	94073	0.03	0.04	0.08	0.06
Verrucomicrobiae	Bacteria; Verrucomicrobiota; Verrucomicrobiae	81190	0.05	0.04	0.03	0.05
Negativicutes	Bacteria; Firmicutes; Negativicutes	78891	0.04	0.04	0.05	0.04
{Unknown Phylum} Bacteria	Bacteria; ;	17539	0.01	0.01	6,81E−3	8,21E−3
Desulfovibrionia	Bacteria; Desulfobacterota; Desulfovibrionia	12399	5,93E−3	8,23E−3	5,59E−3	5,80E−3
Vampirivibrionia	Bacteria; Cyanobacteria; Vampirivibrionia	10207	5,68E−3	0.01	2,43E−3	1,58E−4
Alphaproteobacteria	Bacteria; Proteobacteria; Alphaproteobacteria	8228	6,64E−3	9,17E−3	1,39E−4	1,54E−4
Fusobacteriia	Bacteria; Fusobacteriota; Fusobacteriia	6598	0.01	8,03E−5	8,31E−5	2,95E−3
Coriobacteriia	Bacteria; Actinobacteriota; Coriobacteriia	6281	3,67E−3	3,02E−3	3,25E−3	3,25E−3
Lentisphaeria	Bacteria; Verrucomicrobiota; Lentisphaeria	3002	1,55E−3	3,48E−3	4,16E−5	6,75E−4
{Unknown Class} Firmicutes	Bacteria; Firmicutes;	2275	5,51E−4	1,84E−3	8,78E−4	1,29E−3
Synergistia	Bacteria; Synergistota; Synergistia	694	2,16E−4	3,65E−6	0	1,10E−3
Campylobacteria	Bacteria; Campylobacterota; Campylobacteria	157	2,64E−4	2,19E−5	0	4,26E−5
{Unknown Class} Incertae Sedis	Eukaryota; Incertae Sedis; ; ; ; Blastocystis	92	8,65E−6	1,61E−4	0	0
Thermoplasmata	Archaea; Thermoplasmatota; Thermoplasmata	70	8,65E−6	0	0	1,22E−4
Kiritimatiellae	Bacteria; Verrucomicrobiota; Kiritimatiellae	67	0	1,22E−4	0	0
Elusimicrobia	Bacteria; Elusimicrobiota; Elusimicrobia	50	0	0	1,39E−4	0
Incertae Sedis	Bacteria; Firmicutes; Incertae Sedis	34	3,24E−5	2,92E−5	5,54E−6	1,85E−6
Methanobacteria	Archaea; Euryarchaeota; Methanobacteria	32	1,30E−5	1,46E−5	3,32E−5	1,11E−5
Limnochordia	Bacteria; Firmicutes; Limnochordia	25	1,08E−5	3,10E−5	5,54E−6	1,85E−6
Uncultured	Bacteria; Firmicutes; Uncultured	10	2,16E−6	1,10E−5	0	5,56E−6
Desulfotomaculia	Bacteria; Firmicutes; Desulfotomaculia	9	0	1,64E−5	0	0
N/A	N/A	5	0	9,13E−6	0	0
		1909660

## Sheet: Order Relative Abundance (58)
Order (Aggregated)	Taxonomy	Combined Abundance	FPDAC Abundance	FHC Abundance	IHC Abundance	IPDAC Abundance
Bacteroidales	Bacteria; Bacteroidota; Bacteroidia; Bacteroidales	587344	0.4	0.34	0.23	0.25
Oscillospirales	Bacteria; Firmicutes; Clostridia; Oscillospirales	366794	0.18	0.21	0.24	0.15
Lachnospirales	Bacteria; Firmicutes; Clostridia; Lachnospirales	285915	0.13	0.16	0.2	0.13
Enterobacterales	Bacteria; Proteobacteria; Gammaproteobacteria; Enterobacterales	105656	0.04	0.01	0.03	0.13
Bifidobacteriales	Bacteria; Actinobacteriota; Actinobacteria; Bifidobacteriales	93863	0.03	0.04	0.08	0.06
Verrucomicrobiales	Bacteria; Verrucomicrobiota; Verrucomicrobiae; Verrucomicrobiales	80707	0.05	0.04	0.03	0.05
Lactobacillales	Bacteria; Firmicutes; Bacilli; Lactobacillales	73470	8,13E−3	0.01	0.01	0.11
Veillonellales-Selenomonadales	Bacteria; Firmicutes; Negativicutes; Veillonellales-Selenomonadales	47514	0.02	0.02	0.03	0.03
Burkholderiales	Bacteria; Proteobacteria; Gammaproteobacteria; Burkholderiales	41704	0.03	0.03	0.01	0.01
Erysipelotrichales	Bacteria; Firmicutes; Bacilli; Erysipelotrichales	41219	0.01	0.02	0.04	0.02
Acidaminococcales	Bacteria; Firmicutes; Negativicutes; Acidaminococcales	30618	0.02	0.02	0.01	0.01
Christensenellales	Bacteria; Firmicutes; Clostridia; Christensenellales	21729	0.01	0.02	0.01	6,60E−3
Clostridia UCG-014	Bacteria; Firmicutes; Clostridia; Clostridia UCG-014	19459	3,56E−3	0.02	0.02	5,75E−3
{Unknown Phylum} Bacteria	Bacteria; ; ;	17539	0.01	0.01	6,81E−3	8,21E−3
{Unknown Order} Clostridia	Bacteria; Firmicutes; Clostridia;	14799	6,29E−3	8,75E−3	0.01	5,31E−3
Desulfovibrionales	Bacteria; Desulfobacterota; Desulfovibrionia; Desulfovibrionales	12399	5,93E−3	8,23E−3	5,59E−3	5,80E−3
Gastranaerophilales	Bacteria; Cyanobacteria; Vampirivibrionia; Gastranaerophilales	10207	5,68E−3	0.01	2,43E−3	1,58E−4
Rhodospirillales	Bacteria; Proteobacteria; Alphaproteobacteria; Rhodospirillales	8171	6,64E−3	9,17E−3	1,33E−4	5,19E−5
Peptostreptococcales-Tissierellales	Bacteria; Firmicutes; Clostridia; Peptostreptococcales-Tissierellales	6805	3,37E−3	4,11E−3	3,62E−3	3,13E−3
Fusobacteriales	Bacteria; Fusobacteriota; Fusobacteriia; Fusobacteriales	6598	0.01	8,03E−5	8,31E−5	2,95E−3
Coriobacteriales	Bacteria; Actinobacteriota; Coriobacteriia; Coriobacteriales	6281	3,67E−3	3,02E−3	3,25E−3	3,25E−3
RF39	Bacteria; Firmicutes; Bacilli; RF39	4186	1,78E−3	3,72E−3	2,43E−3	8,21E−4
Clostridia vadinBB60 group	Bacteria; Firmicutes; Clostridia; Clostridia vadinBB60 group	3620	1,94E−3	4,58E−3	1,11E−4	3,23E−4
Clostridiales	Bacteria; Firmicutes; Clostridia; Clostridiales	3324	5,34E−4	2,12E−3	1,93E−3	2,26E−3
{Unknown Order} Gammaproteobacteria	Bacteria; Proteobacteria; Gammaproteobacteria;	3136	1,05E−3	2,23E−4	1,04E−3	3,99E−3
Victivallales	Bacteria; Verrucomicrobiota; Lentisphaeria; Victivallales	3002	1,55E−3	3,48E−3	4,16E−5	6,75E−4
Monoglobales	Bacteria; Firmicutes; Clostridia; Monoglobales	2891	2,41E−3	2,10E−3	1,13E−3	3,97E−4
{Unknown Class} Firmicutes	Bacteria; Firmicutes; ;	2275	5,51E−4	1,84E−3	8,78E−4	1,29E−3
Pseudomonadales	Bacteria; Proteobacteria; Gammaproteobacteria; Pseudomonadales	1802	6,48E−6	2,01E−5	9,14E−5	3,25E−3
Izemoplasmatales	Bacteria; Firmicutes; Bacilli; Izemoplasmatales	851	1,28E−3	4,71E−4	2,77E−6	3,71E−6
Peptococcales	Bacteria; Firmicutes; Clostridia; Peptococcales	776	5,17E−4	6,21E−4	1,08E−4	2,93E−4
Xanthomonadales	Bacteria; Proteobacteria; Gammaproteobacteria; Xanthomonadales	773	0	0	0	1,43E−3
{Unknown Order} Negativicutes	Bacteria; Firmicutes; Negativicutes;	759	9,92E−4	5,24E−4	0	2,41E−5
Synergistales	Bacteria; Synergistota; Synergistia; Synergistales	694	2,16E−4	3,65E−6	0	1,10E−3
Staphylococcales	Bacteria; Firmicutes; Bacilli; Staphylococcales	585	1,10E−3	2,19E−5	5,26E−5	8,16E−5
Opitutales	Bacteria; Verrucomicrobiota; Verrucomicrobiae; Opitutales	483	1,56E−4	6,61E−4	2,77E−6	8,90E−5
Flavobacteriales	Bacteria; Bacteroidota; Bacteroidia; Flavobacteriales	294	1,08E−5	4,45E−4	7,48E−5	3,34E−5
Paenibacillales	Bacteria; Firmicutes; Bacilli; Paenibacillales	183	3,96E−4	0	0	0
Campylobacterales	Bacteria; Campylobacterota; Campylobacteria; Campylobacterales	157	2,64E−4	2,19E−5	0	4,26E−5
Actinomycetales	Bacteria; Actinobacteriota; Actinobacteria; Actinomycetales	116	1,73E−5	1,46E−5	6,37E−5	1,43E−4
Acholeplasmatales	Bacteria; Firmicutes; Bacilli; Acholeplasmatales	116	3,24E−5	1,83E−4	2,77E−6	0
Uncultured	Bacteria; Firmicutes; Clostridia; Uncultured	116	5,19E−5	1,52E−4	1,66E−5	5,56E−6
{Unknown Class} Incertae Sedis	Eukaryota; Incertae Sedis; ; ; ; Blastocystis	92	8,65E−6	1,61E−4	0	0
Micrococcales	Bacteria; Actinobacteriota; Actinobacteria; Micrococcales	75	2,16E−6	3,65E−6	1,94E−5	1,20E−4
Methanomassiliicoccales	Archaea; Thermoplasmatota; Thermoplasmata; Methanomassiliicoccales	70	8,65E−6	0	0	1,22E−4
Bacillales	Bacteria; Firmicutes; Bacilli; Bacillales	68	4,32E−6	0	1,75E−4	5,56E−6
WCHB1-41	Bacteria; Verrucomicrobiota; Kiritimatiellae; WCHB1-41	67	0	1,22E−4	0	0
Elusimicrobiales	Bacteria; Elusimicrobiota; Elusimicrobia; Elusimicrobiales	50	0	0	1,39E−4	0
DTU014	Bacteria; Firmicutes; Incertae Sedis; DTU014	34	3,24E−5	2,92E−5	5,54E−6	1,85E−6
Methanobacteriales	Archaea; Euryarchaeota; Methanobacteria; Methanobacteriales	32	1,30E−5	1,46E−5	3,32E−5	1,11E−5
{Unknown Order} Bacilli	Bacteria; Firmicutes; Bacilli;	31	0	0	2,77E−6	5,56E−5
Caldicoprobacterales	Bacteria; Firmicutes; Clostridia; Caldicoprobacterales	30	8,65E−6	4,02E−5	2,77E−6	5,56E−6
Eubacteriales	Bacteria; Firmicutes; Clostridia; Eubacteriales	30	4,32E−6	9,13E−6	2,77E−6	4,08E−5
Sphingobacteriales	Bacteria; Bacteroidota; Bacteroidia; Sphingobacteriales	26	4,32E−6	5,48E−6	0	3,89E−5
MBA03	Bacteria; Firmicutes; Limnochordia; MBA03	25	1,08E−5	3,10E−5	5,54E−6	1,85E−6
Corynebacteriales	Bacteria; Actinobacteriota; Actinobacteria; Corynebacteriales	19	4,32E−6	9,13E−6	5,54E−6	1,85E−5
{Unknown Order} Uncultured	Bacteria; Firmicutes; Uncultured;	10	2,16E−6	1,10E−5	0	5,56E−6
Desulfotomaculales	Bacteria; Firmicutes; Desulfotomaculia; Desulfotomaculales	9	0	1,64E−5	0	0
N/A	N/A	5	0	9,13E−6	0	0
		1909603

## Sheet: Family Relative Abundance (110)
Family (Aggregated)	Taxonomy	Combined Abundance	FPDAC Abundance	FHC Abundance	IHC Abundance	IPDAC Abundance
Bacteroidaceae	Bacteria; Bacteroidota; Bacteroidia; Bacteroidales; Bacteroidaceae	319082	0.22	0.17	0.12	0.15
Lachnospiraceae	Bacteria; Firmicutes; Clostridia; Lachnospirales; Lachnospiraceae	285900	0.13	0.16	0.2	0.13
Ruminococcaceae	Bacteria; Firmicutes; Clostridia; Oscillospirales; Ruminococcaceae	260668	0.12	0.15	0.19	0.1
Rikenellaceae	Bacteria; Bacteroidota; Bacteroidia; Bacteroidales; Rikenellaceae	111287	0.1	0.06	0.04	0.03
Enterobacteriaceae	Bacteria; Proteobacteria; Gammaproteobacteria; Enterobacterales; Enterobacteriaceae	98611	0.04	6,13E−3	0.03	0.12
Bifidobacteriaceae	Bacteria; Actinobacteriota; Actinobacteria; Bifidobacteriales; Bifidobacteriaceae	93863	0.03	0.04	0.08	0.06
Akkermansiaceae	Bacteria; Verrucomicrobiota; Verrucomicrobiae; Verrucomicrobiales; Akkermansiaceae	80707	0.05	0.04	0.03	0.05
Prevotellaceae	Bacteria; Bacteroidota; Bacteroidia; Bacteroidales; Prevotellaceae	71470	0.02	0.06	0.05	0.02
Oscillospiraceae	Bacteria; Firmicutes; Clostridia; Oscillospirales; Oscillospiraceae	61377	0.04	0.03	0.02	0.03
Tannerellaceae	Bacteria; Bacteroidota; Bacteroidia; Bacteroidales; Tannerellaceae	47860	0.03	0.02	0.01	0.03
Veillonellaceae	Bacteria; Firmicutes; Negativicutes; Veillonellales-Selenomonadales; Veillonellaceae	44498	0.02	0.02	0.03	0.03
Sutterellaceae	Bacteria; Proteobacteria; Gammaproteobacteria; Burkholderiales; Sutterellaceae	41088	0.03	0.03	0.01	0.01
Streptococcaceae	Bacteria; Firmicutes; Bacilli; Lactobacillales; Streptococcaceae	32408	4,24E−3	0.01	7,07E−3	0.04
[Eubacterium] coprostanoligenes group	Bacteria; Firmicutes; Clostridia; Oscillospirales; [Eubacterium] coprostanoligenes group	31873	0.01	0.02	0.02	0.02
Acidaminococcaceae	Bacteria; Firmicutes; Negativicutes; Acidaminococcales; Acidaminococcaceae	30618	0.02	0.02	0.01	0.01
Lactobacillaceae	Bacteria; Firmicutes; Bacilli; Lactobacillales; Lactobacillaceae	25097	1,19E−3	1,16E−3	3,88E−3	0.04
Erysipelatoclostridiaceae	Bacteria; Firmicutes; Bacilli; Erysipelotrichales; Erysipelatoclostridiaceae	24623	6,64E−3	0.01	0.02	0.01
Christensenellaceae	Bacteria; Firmicutes; Clostridia; Christensenellales; Christensenellaceae	21729	0.01	0.02	0.01	6,60E−3
{Unknown Family} Clostridia UCG-014	Bacteria; Firmicutes; Clostridia; Clostridia UCG-014;	19459	3,56E−3	0.02	0.02	5,75E−3
Muribaculaceae	Bacteria; Bacteroidota; Bacteroidia; Bacteroidales; Muribaculaceae	19367	0.01	0.01	9,09E−3	2,97E−3
{Unknown Phylum} Bacteria	Bacteria; ; ; ;	17539	0.01	0.01	6,81E−3	8,21E−3
Erysipelotrichaceae	Bacteria; Firmicutes; Bacilli; Erysipelotrichales; Erysipelotrichaceae	16596	5,00E−3	4,33E−3	0.02	0.01
{Unknown Order} Clostridia	Bacteria; Firmicutes; Clostridia; ;	14799	6,29E−3	8,75E−3	0.01	5,31E−3
Enterococcaceae	Bacteria; Firmicutes; Bacilli; Lactobacillales; Enterococcaceae	14503	2,26E−3	2,74E−5	6,87E−4	0.02
Desulfovibrionaceae	Bacteria; Desulfobacterota; Desulfovibrionia; Desulfovibrionales; Desulfovibrionaceae	12399	5,93E−3	8,23E−3	5,59E−3	5,80E−3
{Unknown Family} Gastranaerophilales	Bacteria; Cyanobacteria; Vampirivibrionia; Gastranaerophilales;	10207	5,68E−3	0.01	2,43E−3	1,58E−4
Barnesiellaceae	Bacteria; Bacteroidota; Bacteroidia; Bacteroidales; Barnesiellaceae	9105	8,15E−3	6,67E−3	2,49E−3	1,45E−3
Marinifilaceae	Bacteria; Bacteroidota; Bacteroidia; Bacteroidales; Marinifilaceae	8235	6,72E−3	4,79E−3	2,10E−3	3,23E−3
Uncultured-5	Bacteria; Proteobacteria; Alphaproteobacteria; Rhodospirillales; Uncultured	8171	6,64E−3	9,17E−3	1,33E−4	5,19E−5
Fusobacteriaceae	Bacteria; Fusobacteriota; Fusobacteriia; Fusobacteriales; Fusobacteriaceae	6560	0.01	6,94E−5	6,93E−5	2,95E−3
Butyricicoccaceae	Bacteria; Firmicutes; Clostridia; Oscillospirales; Butyricicoccaceae	5602	2,40E−3	4,11E−3	3,47E−3	1,83E−3
{Unknown Family} RF39	Bacteria; Firmicutes; Bacilli; RF39;	4186	1,78E−3	3,72E−3	2,43E−3	8,21E−4
{Unknown Family} Oscillospirales	Bacteria; Firmicutes; Clostridia; Oscillospirales;	3671	1,82E−3	2,02E−3	2,46E−3	1,55E−3
{Unknown Family} Clostridia vadinBB60 group	Bacteria; Firmicutes; Clostridia; Clostridia vadinBB60 group;	3620	1,94E−3	4,58E−3	1,11E−4	3,23E−4
Eggerthellaceae	Bacteria; Actinobacteriota; Coriobacteriia; Coriobacteriales; Eggerthellaceae	3486	1,22E−3	1,87E−3	2,07E−3	2,13E−3
Clostridiaceae	Bacteria; Firmicutes; Clostridia; Clostridiales; Clostridiaceae	3324	5,34E−4	2,12E−3	1,93E−3	2,26E−3
Peptostreptococcaceae	Bacteria; Firmicutes; Clostridia; Peptostreptococcales-Tissierellales; Peptostreptococcaceae	3323	9,08E−4	2,23E−3	2,62E−3	1,37E−3
UCG-010	Bacteria; Firmicutes; Clostridia; Oscillospirales; UCG-010	3261	1,26E−3	3,66E−3	8,39E−4	6,86E−4
{Unknown Order} Gammaproteobacteria	Bacteria; Proteobacteria; Gammaproteobacteria; ;	3136	1,05E−3	2,23E−4	1,04E−3	3,99E−3
Anaerovoracaceae	Bacteria; Firmicutes; Clostridia; Peptostreptococcales-Tissierellales; Anaerovoracaceae	3132	1,80E−3	1,85E−3	9,89E−4	1,73E−3
Selenomonadaceae	Bacteria; Firmicutes; Negativicutes; Veillonellales-Selenomonadales; Selenomonadaceae	3016	4,32E−6	4,20E−5	2,20E−3	4,07E−3
Succinivibrionaceae	Bacteria; Proteobacteria; Gammaproteobacteria; Enterobacterales; Succinivibrionaceae	2918	4,32E−6	4,21E−3	1,66E−5	1,12E−3
Monoglobaceae	Bacteria; Firmicutes; Clostridia; Monoglobales; Monoglobaceae	2891	2,41E−3	2,10E−3	1,13E−3	3,97E−4
Pasteurellaceae	Bacteria; Proteobacteria; Gammaproteobacteria; Enterobacterales; Pasteurellaceae	2558	1,85E−3	5,20E−4	7,89E−4	2,10E−3
{Unknown Class} Firmicutes	Bacteria; Firmicutes; ; ;	2275	5,51E−4	1,84E−3	8,78E−4	1,29E−3
Victivallaceae	Bacteria; Verrucomicrobiota; Lentisphaeria; Victivallales; Victivallaceae	2263	1,37E−3	2,50E−3	3,88E−5	4,62E−4
Pseudomonadaceae	Bacteria; Proteobacteria; Gammaproteobacteria; Pseudomonadales; Pseudomonadaceae	1646	6,48E−6	2,01E−5	2,77E−6	3,02E−3
{Unknown Family} Lactobacillales	Bacteria; Firmicutes; Bacilli; Lactobacillales;	1132	4,54E−5	1,35E−3	2,99E−4	4,93E−4
Coriobacteriales Incertae Sedis	Bacteria; Actinobacteriota; Coriobacteriia; Coriobacteriales; Coriobacteriales Incertae Sedis	1131	8,82E−4	5,06E−4	6,43E−4	3,97E−4
Atopobiaceae	Bacteria; Actinobacteriota; Coriobacteriia; Coriobacteriales; Atopobiaceae	1015	1,20E−3	3,05E−4	2,52E−4	3,74E−4
{Unknown Family} Izemoplasmatales	Bacteria; Firmicutes; Bacilli; Izemoplasmatales;	851	1,28E−3	4,71E−4	2,77E−6	3,71E−6
Erwiniaceae	Bacteria; Proteobacteria; Gammaproteobacteria; Enterobacterales; Erwiniaceae	790	9,29E−5	1,28E−5	1,61E−4	1,26E−3
Peptococcaceae	Bacteria; Firmicutes; Clostridia; Peptococcales; Peptococcaceae	776	5,17E−4	6,21E−4	1,08E−4	2,93E−4
Xanthomonadaceae	Bacteria; Proteobacteria; Gammaproteobacteria; Xanthomonadales; Xanthomonadaceae	773	0	0	0	1,43E−3
{Unknown Order} Negativicutes	Bacteria; Firmicutes; Negativicutes; ;	759	9,92E−4	5,24E−4	0	2,41E−5
VadinBE97	Bacteria; Verrucomicrobiota; Lentisphaeria; Victivallales; VadinBE97	739	1,86E−4	9,80E−4	2,77E−6	2,13E−4
Synergistaceae	Bacteria; Synergistota; Synergistia; Synergistales; Synergistaceae	694	2,16E−4	3,65E−6	0	1,10E−3
Gemellaceae	Bacteria; Firmicutes; Bacilli; Staphylococcales; Gemellaceae	572	1,09E−3	2,01E−5	4,99E−5	7,42E−5
Coriobacteriaceae	Bacteria; Actinobacteriota; Coriobacteriia; Coriobacteriales; Coriobacteriaceae	526	2,94E−4	2,48E−4	2,33E−4	3,15E−4
Puniceicoccaceae	Bacteria; Verrucomicrobiota; Verrucomicrobiae; Opitutales; Puniceicoccaceae	483	1,56E−4	6,61E−4	2,77E−6	8,90E−5
Uncultured-2	Bacteria; Bacteroidota; Bacteroidia; Bacteroidales; Uncultured	463	1,12E−4	9,49E−5	2,33E−4	5,10E−4
Comamonadaceae	Bacteria; Proteobacteria; Gammaproteobacteria; Burkholderiales; Comamonadaceae	396	1,53E−4	6,75E−5	5,26E−5	4,99E−4
Family XI	Bacteria; Firmicutes; Clostridia; Peptostreptococcales-Tissierellales; Family XI	350	6,61E−4	3,65E−5	1,66E−5	3,34E−5
{Unknown Family} Bacteroidales	Bacteria; Bacteroidota; Bacteroidia; Bacteroidales;	307	2,55E−4	2,26E−4	5,26E−5	8,53E−5
Flavobacteriaceae	Bacteria; Bacteroidota; Bacteroidia; Flavobacteriales; Flavobacteriaceae	294	1,08E−5	4,45E−4	7,48E−5	3,34E−5
Carnobacteriaceae	Bacteria; Firmicutes; Bacilli; Lactobacillales; Carnobacteriaceae	291	3,87E−4	4,02E−5	5,54E−5	1,30E−4
Yersiniaceae	Bacteria; Proteobacteria; Gammaproteobacteria; Enterobacterales; Yersiniaceae	270	5,08E−4	7,30E−6	1,94E−5	4,45E−5
{Unknown Family} Enterobacterales	Bacteria; Proteobacteria; Gammaproteobacteria; Enterobacterales;	228	1,21E−4	3,10E−5	5,82E−5	2,48E−4
Oxalobacteraceae	Bacteria; Proteobacteria; Gammaproteobacteria; Burkholderiales; Oxalobacteraceae	188	4,54E−5	1,42E−4	8,59E−5	1,08E−4
Paenibacillaceae	Bacteria; Firmicutes; Bacilli; Paenibacillales; Paenibacillaceae	183	3,96E−4	0	0	0
Porphyromonadaceae	Bacteria; Bacteroidota; Bacteroidia; Bacteroidales; Porphyromonadaceae	168	2,62E−4	5,84E−5	1,11E−5	2,04E−5
Moraxellaceae	Bacteria; Proteobacteria; Gammaproteobacteria; Pseudomonadales; Moraxellaceae	156	0	0	8,86E−5	2,30E−4
Hungateiclostridiaceae	Bacteria; Firmicutes; Clostridia; Oscillospirales; Hungateiclostridiaceae	141	6,92E−5	1,17E−4	7,20E−5	3,52E−5
Hafniaceae	Bacteria; Proteobacteria; Gammaproteobacteria; Enterobacterales; Hafniaceae	135	2,14E−4	1,46E−5	1,66E−5	4,08E−5
Uncultured-1	Bacteria; Actinobacteriota; Coriobacteriia; Coriobacteriales; Uncultured	123	7,57E−5	9,49E−5	5,26E−5	3,15E−5
Campylobacteraceae	Bacteria; Campylobacterota; Campylobacteria; Campylobacterales; Campylobacteraceae	120	1,84E−4	2,19E−5	0	4,26E−5
{Unknown Family} Uncultured	Bacteria; Firmicutes; Clostridia; Uncultured;	116	5,19E−5	1,52E−4	1,66E−5	5,56E−6
Acholeplasmataceae	Bacteria; Firmicutes; Bacilli; Acholeplasmatales; Acholeplasmataceae	116	3,24E−5	1,83E−4	2,77E−6	0
Actinomycetaceae	Bacteria; Actinobacteriota; Actinobacteria; Actinomycetales; Actinomycetaceae	116	1,73E−5	1,46E−5	6,37E−5	1,43E−4
Uncultured-4	Bacteria; Firmicutes; Clostridia; Oscillospirales; Uncultured	93	3,89E−5	5,84E−5	5,54E−6	7,60E−5
{Unknown Class} Incertae Sedis	Eukaryota; Incertae Sedis; ; ;	92	8,65E−6	1,61E−4	0	0
Morganellaceae	Bacteria; Proteobacteria; Gammaproteobacteria; Enterobacterales; Morganellaceae	89	0	0	1,52E−4	6,30E−5
[Clostridium] methylpentosum group	Bacteria; Firmicutes; Clostridia; Oscillospirales; [Clostridium] methylpentosum group	79	7,35E−5	5,29E−5	2,77E−5	1,11E−5
Micrococcaceae	Bacteria; Actinobacteriota; Actinobacteria; Micrococcales; Micrococcaceae	75	2,16E−6	3,65E−6	1,94E−5	1,20E−4
Methanomethylophilaceae	Archaea; Thermoplasmatota; Thermoplasmata; Methanomassiliicoccales; Methanomethylophilaceae	70	8,65E−6	0	0	1,22E−4
{Unknown Family} WCHB1-41	Bacteria; Verrucomicrobiota; Kiritimatiellae; WCHB1-41;	67	0	1,22E−4	0	0
Planococcaceae	Bacteria; Firmicutes; Bacilli; Bacillales; Planococcaceae	60	4,32E−6	0	1,52E−4	5,56E−6
Vibrionaceae	Bacteria; Proteobacteria; Gammaproteobacteria; Enterobacterales; Vibrionaceae	57	2,38E−5	3,65E−6	2,49E−5	6,49E−5
Elusimicrobiaceae	Bacteria; Elusimicrobiota; Elusimicrobia; Elusimicrobiales; Elusimicrobiaceae	50	0	0	1,39E−4	0
Uncultured-3	Bacteria; Firmicutes; Bacilli; Lactobacillales; Uncultured	39	6,48E−6	0	0	6,67E−5
Leptotrichiaceae	Bacteria; Fusobacteriota; Fusobacteriia; Fusobacteriales; Leptotrichiaceae	38	5,84E−5	1,10E−5	1,39E−5	0
Helicobacteraceae	Bacteria; Campylobacterota; Campylobacteria; Campylobacterales; Helicobacteraceae	37	8,00E−5	0	0	0
{Unknown Family} DTU014	Bacteria; Firmicutes; Incertae Sedis; DTU014;	34	3,24E−5	2,92E−5	5,54E−6	1,85E−6
Methanobacteriaceae	Archaea; Euryarchaeota; Methanobacteria; Methanobacteriales; Methanobacteriaceae	32	1,30E−5	1,46E−5	3,32E−5	1,11E−5
{Unknown Order} Bacilli	Bacteria; Firmicutes; Bacilli; ;	31	0	0	2,77E−6	5,56E−5
Caldicoprobacteraceae	Bacteria; Firmicutes; Clostridia; Caldicoprobacterales; Caldicoprobacteraceae	30	8,65E−6	4,02E−5	2,77E−6	5,56E−6
Eubacteriaceae	Bacteria; Firmicutes; Clostridia; Eubacteriales; Eubacteriaceae	30	4,32E−6	9,13E−6	2,77E−6	4,08E−5
{Unknown Family} MBA03	Bacteria; Firmicutes; Limnochordia; MBA03;	25	1,08E−5	3,10E−5	5,54E−6	1,85E−6
Ethanoligenenaceae	Bacteria; Firmicutes; Clostridia; Oscillospirales; Ethanoligenenaceae	22	1,51E−5	1,28E−5	1,11E−5	7,42E−6
Sphingobacteriaceae	Bacteria; Bacteroidota; Bacteroidia; Sphingobacteriales; Sphingobacteriaceae	21	0	0	0	3,89E−5
Corynebacteriaceae	Bacteria; Actinobacteriota; Actinobacteria; Corynebacteriales; Corynebacteriaceae	19	4,32E−6	9,13E−6	5,54E−6	1,85E−5
Alcaligenaceae	Bacteria; Proteobacteria; Gammaproteobacteria; Burkholderiales; Alcaligenaceae	16	2,16E−6	0	2,77E−6	2,60E−5
Neisseriaceae	Bacteria; Proteobacteria; Gammaproteobacteria; Burkholderiales; Neisseriaceae	16	2,16E−6	1,83E−6	0	2,60E−5
Defluviitaleaceae	Bacteria; Firmicutes; Clostridia; Lachnospirales; Defluviitaleaceae	15	8,65E−6	1,64E−5	2,77E−6	1,85E−6
Staphylococcaceae	Bacteria; Firmicutes; Bacilli; Staphylococcales; Staphylococcaceae	13	1,51E−5	1,83E−6	2,77E−6	7,42E−6
{Unknown Order} Uncultured	Bacteria; Firmicutes; Uncultured; ;	10	2,16E−6	1,10E−5	0	5,56E−6
Desulfurisporaceae	Bacteria; Firmicutes; Desulfotomaculia; Desulfotomaculales; Desulfurisporaceae	9	0	1,64E−5	0	0
Bacillaceae	Bacteria; Firmicutes; Bacilli; Bacillales; Bacillaceae	8	0	0	2,22E−5	0
UCG-011	Bacteria; Firmicutes; Clostridia; Oscillospirales; UCG-011	7	4,32E−6	5,48E−6	5,54E−6	0
Lentimicrobiaceae	Bacteria; Bacteroidota; Bacteroidia; Sphingobacteriales; Lentimicrobiaceae	5	4,32E−6	5,48E−6	0	0
N/A	N/A	5	0	9,13E−6	0	0
		1909603

## Sheet: Genus Rel. Abundance (348)
Genus (Aggregated)	Taxonomy	Combined Abundance	FPDAC Abundance	FHC Abundance	IHC Abundance	IPDAC Abundance
Bacteroides	Bacteria; Bacteroidota; Bacteroidia; Bacteroidales; Bacteroidaceae; Bacteroides	319082	0.22	0.17	0.12	0.15
Faecalibacterium	Bacteria; Firmicutes; Clostridia; Oscillospirales; Ruminococcaceae; Faecalibacterium	143016	0.06	0.08	0.1	0.06
Alistipes	Bacteria; Bacteroidota; Bacteroidia; Bacteroidales; Rikenellaceae; Alistipes	105666	0.09	0.06	0.04	0.03
Bifidobacterium	Bacteria; Actinobacteriota; Actinobacteria; Bifidobacteriales; Bifidobacteriaceae; Bifidobacterium	93776	0.03	0.04	0.08	0.06
Akkermansia	Bacteria; Verrucomicrobiota; Verrucomicrobiae; Verrucomicrobiales; Akkermansiaceae; Akkermansia	80707	0.05	0.04	0.03	0.05
Escherichia-Shigella	Bacteria; Proteobacteria; Gammaproteobacteria; Enterobacterales; Enterobacteriaceae; Escherichia-Shigella	75122	0.03	3,42E−3	0.03	0.09
Prevotella_9	Bacteria; Bacteroidota; Bacteroidia; Bacteroidales; Prevotellaceae; Prevotella_9	58360	0.01	0.05	0.04	0.02
Parabacteroides	Bacteria; Bacteroidota; Bacteroidia; Bacteroidales; Tannerellaceae; Parabacteroides	47432	0.03	0.02	0.01	0.03
Subdoligranulum	Bacteria; Firmicutes; Clostridia; Oscillospirales; Ruminococcaceae; Subdoligranulum	44838	0.02	0.02	0.04	0.02
Roseburia	Bacteria; Firmicutes; Clostridia; Lachnospirales; Lachnospiraceae; Roseburia	40762	0.02	0.02	0.03	0.02
Ruminococcus	Bacteria; Firmicutes; Clostridia; Oscillospirales; Ruminococcaceae; Ruminococcus	39483	0.02	0.02	0.03	0.01
Agathobacter	Bacteria; Firmicutes; Clostridia; Lachnospirales; Lachnospiraceae; Agathobacter	39247	6,45E−3	0.03	0.04	0.01
Blautia	Bacteria; Firmicutes; Clostridia; Lachnospirales; Lachnospiraceae; Blautia	36895	0.01	0.01	0.03	0.02
{Unknown Genus} [Eubacterium] coprostanoligenes group	Bacteria; Firmicutes; Clostridia; Oscillospirales; [Eubacterium] coprostanoligenes group;	31873	0.01	0.02	0.02	0.02
Streptococcus	Bacteria; Firmicutes; Bacilli; Lactobacillales; Streptococcaceae; Streptococcus	30259	3,70E−3	0.01	6,66E−3	0.04
UCG-002	Bacteria; Firmicutes; Clostridia; Oscillospirales; Oscillospiraceae; UCG-002	27965	0.01	0.02	0.01	0.01
Dialister	Bacteria; Firmicutes; Negativicutes; Veillonellales-Selenomonadales; Veillonellaceae; Dialister	27701	0.01	0.02	0.02	0.01
Phascolarctobacterium	Bacteria; Firmicutes; Negativicutes; Acidaminococcales; Acidaminococcaceae; Phascolarctobacterium	24400	9,85E−3	0.02	0.01	9,65E−3
Christensenellaceae R-7 group	Bacteria; Firmicutes; Clostridia; Christensenellales; Christensenellaceae; Christensenellaceae R-7 group	21497	0.01	0.02	0.01	6,53E−3
Lachnoclostridium	Bacteria; Firmicutes; Clostridia; Lachnospirales; Lachnospiraceae; Lachnoclostridium	21458	0.01	6,39E−3	7,24E−3	0.02
Sutterella	Bacteria; Proteobacteria; Gammaproteobacteria; Burkholderiales; Sutterellaceae; Sutterella	21038	0.01	0.02	1,97E−3	4,90E−3
Parasutterella	Bacteria; Proteobacteria; Gammaproteobacteria; Burkholderiales; Sutterellaceae; Parasutterella	20050	0.01	0.01	0.01	6,81E−3
{Unknown Family} Clostridia UCG-014	Bacteria; Firmicutes; Clostridia; Clostridia UCG-014; ;	19459	3,56E−3	0.02	0.02	5,75E−3
{Unknown Phylum} Bacteria	Bacteria; ; ; ; ;	17539	0.01	0.01	6,81E−3	8,21E−3
[Ruminococcus] torques group	Bacteria; Firmicutes; Clostridia; Lachnospirales; Lachnospiraceae; [Ruminococcus] torques group	14999	8,27E−3	5,09E−3	6,66E−3	0.01
{Unknown Order} Clostridia	Bacteria; Firmicutes; Clostridia; ; ;	14799	6,29E−3	8,75E−3	0.01	5,31E−3
Enterococcus	Bacteria; Firmicutes; Bacilli; Lactobacillales; Enterococcaceae; Enterococcus	14499	2,26E−3	2,74E−5	6,84E−4	0.02
Coprococcus	Bacteria; Firmicutes; Clostridia; Lachnospirales; Lachnospiraceae; Coprococcus	13689	5,13E−3	0.01	0.01	3,94E−3
Holdemanella	Bacteria; Firmicutes; Bacilli; Erysipelotrichales; Erysipelotrichaceae; Holdemanella	13477	3,22E−3	3,04E−3	0.02	8,68E−3
{Unknown Genus} Ruminococcaceae	Bacteria; Firmicutes; Clostridia; Oscillospirales; Ruminococcaceae;	13300	6,10E−3	8,08E−3	9,16E−3	5,09E−3
{Unknown Genus} Muribaculaceae	Bacteria; Bacteroidota; Bacteroidia; Bacteroidales; Muribaculaceae;	12339	1,33E−3	0.01	8,41E−3	1,95E−3
Fusicatenibacter	Bacteria; Firmicutes; Clostridia; Lachnospirales; Lachnospiraceae; Fusicatenibacter	12104	6,02E−3	7,11E−3	8,75E−3	4,21E−3
{Unknown Genus} Lachnospiraceae	Bacteria; Firmicutes; Clostridia; Lachnospirales; Lachnospiraceae;	11862	6,82E−3	6,14E−3	7,22E−3	5,07E−3
Veillonella	Bacteria; Firmicutes; Negativicutes; Veillonellales-Selenomonadales; Veillonellaceae; Veillonella	11773	5,02E−3	1,18E−3	1,96E−3	0.02
Lachnospiraceae NK4A136 group	Bacteria; Firmicutes; Clostridia; Lachnospirales; Lachnospiraceae; Lachnospiraceae NK4A136 group	11627	6,26E−3	0.01	4,55E−3	2,17E−3
Catenibacterium	Bacteria; Firmicutes; Bacilli; Erysipelotrichales; Erysipelatoclostridiaceae; Catenibacterium	11213	1,02E−3	2,85E−3	0.02	6,33E−3
Enterobacter	Bacteria; Proteobacteria; Gammaproteobacteria; Enterobacterales; Enterobacteriaceae; Enterobacter	11178	4,46E−3	1,71E−3	1,02E−3	0.01
NK4A214 group	Bacteria; Firmicutes; Clostridia; Oscillospirales; Oscillospiraceae; NK4A214 group	11091	8,06E−3	5,58E−3	4,67E−3	4,85E−3
Limosilactobacillus	Bacteria; Firmicutes; Bacilli; Lactobacillales; Lactobacillaceae; Limosilactobacillus	10292	3,65E−4	7,01E−4	3,96E−4	0.02
{Unknown Family} Gastranaerophilales	Bacteria; Cyanobacteria; Vampirivibrionia; Gastranaerophilales; ;	10207	5,68E−3	0.01	2,43E−3	1,58E−4
UCG-005	Bacteria; Firmicutes; Clostridia; Oscillospirales; Oscillospiraceae; UCG-005	9682	5,91E−3	7,12E−3	4,32E−3	2,77E−3
Lactobacillus	Bacteria; Firmicutes; Bacilli; Lactobacillales; Lactobacillaceae; Lactobacillus	8687	4,32E−4	2,21E−4	7,12E−4	0.02
Uncultured-12	Bacteria; Firmicutes; Clostridia; Lachnospirales; Lachnospiraceae; Uncultured	8649	4,57E−3	5,90E−3	3,19E−3	3,99E−3
Dorea	Bacteria; Firmicutes; Clostridia; Lachnospirales; Lachnospiraceae; Dorea	8602	3,50E−3	4,52E−3	7,25E−3	3,50E−3
Barnesiella	Bacteria; Bacteroidota; Bacteroidia; Bacteroidales; Barnesiellaceae; Barnesiella	8482	7,64E−3	6,10E−3	2,41E−3	1,36E−3
Klebsiella	Bacteria; Proteobacteria; Gammaproteobacteria; Enterobacterales; Enterobacteriaceae; Klebsiella	8459	4,04E−3	6,88E−4	6,73E−4	0.01
Erysipelotrichaceae UCG-003	Bacteria; Firmicutes; Bacilli; Erysipelotrichales; Erysipelatoclostridiaceae; Erysipelotrichaceae UCG-003	8376	2,07E−3	6,12E−3	6,99E−3	2,86E−3
{Unknown Genus} Uncultured-05	Bacteria; Proteobacteria; Alphaproteobacteria; Rhodospirillales; Uncultured;	8171	6,64E−3	9,17E−3	1,33E−4	5,19E−5
[Eubacterium] eligens group	Bacteria; Firmicutes; Clostridia; Lachnospirales; Lachnospiraceae; [Eubacterium] eligens group	7653	3,05E−3	5,83E−3	4,51E−3	2,63E−3
CAG-873	Bacteria; Bacteroidota; Bacteroidia; Bacteroidales; Muribaculaceae; CAG-873	7028	0.01	7,01E−4	6,76E−4	1,03E−3	increase in PDAC
Desulfovibrio	Bacteria; Desulfobacterota; Desulfovibrionia; Desulfovibrionales; Desulfovibrionaceae; Desulfovibrio	6904	1,45E−3	4,05E−3	4,24E−3	4,61E−3
Anaerostipes	Bacteria; Firmicutes; Clostridia; Lachnospirales; Lachnospiraceae; Anaerostipes	6606	1,54E−3	4,03E−3	7,18E−3	2,03E−3
Fusobacterium	Bacteria; Fusobacteriota; Fusobacteriia; Fusobacteriales; Fusobacteriaceae; Fusobacterium	6358	0.01	6,94E−5	6,93E−5	2,95E−3
Rikenellaceae RC9 gut group	Bacteria; Bacteroidota; Bacteroidia; Bacteroidales; Rikenellaceae; Rikenellaceae RC9 gut group	5621	5,52E−3	1,10E−3	3,13E−3	2,48E−3
Acidaminococcus	Bacteria; Firmicutes; Negativicutes; Acidaminococcales; Acidaminococcaceae; Acidaminococcus	5567	6,27E−3	4,23E−3	0	6,51E−4
Bilophila	Bacteria; Desulfobacterota; Desulfovibrionia; Desulfovibrionales; Desulfovibrionaceae; Bilophila	5402	4,47E−3	4,05E−3	1,35E−3	1,16E−3
Incertae Sedis	Bacteria; Firmicutes; Clostridia; Oscillospirales; Ruminococcaceae; Incertae Sedis	5318	5,40E−3	3,11E−3	1,77E−3	8,90E−4
Uncultured-15	Bacteria; Firmicutes; Clostridia; Oscillospirales; Ruminococcaceae; Uncultured	5257	2,33E−3	4,78E−3	1,80E−3	1,69E−3
Butyricicoccus	Bacteria; Firmicutes; Clostridia; Oscillospirales; Butyricicoccaceae; Butyricicoccus	5216	2,25E−3	3,87E−3	3,16E−3	1,70E−3
Ligilactobacillus	Bacteria; Firmicutes; Bacilli; Lactobacillales; Lactobacillaceae; Ligilactobacillus	5101	2,42E−4	1,24E−4	2,60E−3	7,38E−3
Lachnospira	Bacteria; Firmicutes; Clostridia; Lachnospirales; Lachnospiraceae; Lachnospira	4981	1,77E−3	4,05E−3	3,07E−3	1,55E−3
[Eubacterium] hallii group	Bacteria; Firmicutes; Clostridia; Lachnospirales; Lachnospiraceae; [Eubacterium] hallii group	4927	1,80E−3	1,66E−3	3,91E−3	3,29E−3
Butyricimonas	Bacteria; Bacteroidota; Bacteroidia; Bacteroidales; Marinifilaceae; Butyricimonas	4917	3,48E−3	2,87E−3	1,68E−3	2,09E−3
Lachnospiraceae UCG-008	Bacteria; Firmicutes; Clostridia; Lachnospirales; Lachnospiraceae; Lachnospiraceae UCG-008	4899	2,00E−3	3,07E−3	2,43E−3	2,63E−3
[Eubacterium] siraeum group	Bacteria; Firmicutes; Clostridia; Oscillospirales; Ruminococcaceae; [Eubacterium] siraeum group	4752	4,25E−3	4,35E−3	8,12E−4	2,00E−4
[Ruminococcus] gnavus group	Bacteria; Firmicutes; Clostridia; Lachnospirales; Lachnospiraceae; [Ruminococcus] gnavus group	4441	3,04E−3	2,62E−3	1,90E−3	1,69E−3
Flavonifractor	Bacteria; Firmicutes; Clostridia; Oscillospirales; Oscillospiraceae; Flavonifractor	4262	5,94E−3	7,25E−4	2,19E−4	1,92E−3
{Unknown Family} RF39	Bacteria; Firmicutes; Bacilli; RF39; ;	4186	1,78E−3	3,72E−3	2,43E−3	8,21E−4
Lachnospiraceae UCG-004	Bacteria; Firmicutes; Clostridia; Lachnospirales; Lachnospiraceae; Lachnospiraceae UCG-004	4155	3,22E−3	2,34E−3	1,70E−3	1,43E−3
Megasphaera	Bacteria; Firmicutes; Negativicutes; Veillonellales-Selenomonadales; Veillonellaceae; Megasphaera	3961	2,75E−4	3,19E−4	6,26E−3	2,60E−3
{Unknown Family} Clostridia vadinBB60 group	Bacteria; Firmicutes; Clostridia; Clostridia vadinBB60 group; ;	3620	1,94E−3	4,58E−3	1,11E−4	3,23E−4
{Unknown Family} Oscillospirales	Bacteria; Firmicutes; Clostridia; Oscillospirales; ;	3613	1,77E−3	1,98E−3	2,45E−3	1,52E−3
[Eubacterium] ruminantium group	Bacteria; Firmicutes; Clostridia; Lachnospirales; Lachnospiraceae; [Eubacterium] ruminantium group	3509	2,00E−3	2,83E−3	1,81E−3	7,01E−4
Paraprevotella	Bacteria; Bacteroidota; Bacteroidia; Bacteroidales; Prevotellaceae; Paraprevotella	3441	2,20E−3	2,96E−3	1,46E−3	5,10E−4
Prevotella_7	Bacteria; Bacteroidota; Bacteroidia; Bacteroidales; Prevotellaceae; Prevotella_7	3324	1,91E−3	1,92E−3	2,50E−3	9,01E−4
{Unknown Genus} UCG-010	Bacteria; Firmicutes; Clostridia; Oscillospirales; UCG-010;	3261	1,26E−3	3,66E−3	8,39E−4	6,86E−4
Clostridium sensu stricto 1	Bacteria; Firmicutes; Clostridia; Clostridiales; Clostridiaceae; Clostridium sensu stricto 1	3246	5,19E−4	2,04E−3	1,89E−3	2,24E−3
{Unknown Order} Gammaproteobacteria	Bacteria; Proteobacteria; Gammaproteobacteria; ; ;	3136	1,05E−3	2,23E−4	1,04E−3	3,99E−3
Odoribacter	Bacteria; Bacteroidota; Bacteroidia; Bacteroidales; Marinifilaceae; Odoribacter	2995	2,90E−3	1,73E−3	3,57E−4	1,07E−3
Megamonas	Bacteria; Firmicutes; Negativicutes; Veillonellales-Selenomonadales; Selenomonadaceae; Megamonas	2937	0	2,56E−5	2,11E−3	4,01E−3
Alloprevotella	Bacteria; Bacteroidota; Bacteroidia; Bacteroidales; Prevotellaceae; Alloprevotella	2924	2,18E−3	9,73E−4	2,33E−3	1,01E−3
Monoglobus	Bacteria; Firmicutes; Clostridia; Monoglobales; Monoglobaceae; Monoglobus	2891	2,41E−3	2,10E−3	1,13E−3	3,97E−4
Lachnospiraceae ND3007 group	Bacteria; Firmicutes; Clostridia; Lachnospirales; Lachnospiraceae; Lachnospiraceae ND3007 group	2857	1,74E−3	2,27E−3	1,42E−3	5,41E−4
Succinivibrio	Bacteria; Proteobacteria; Gammaproteobacteria; Enterobacterales; Succinivibrionaceae; Succinivibrio	2718	4,32E−6	3,90E−3	1,39E−5	1,07E−3
Hungatella	Bacteria; Firmicutes; Clostridia; Lachnospirales; Lachnospiraceae; Hungatella	2714	2,59E−3	1,15E−3	1,05E−4	1,57E−3
Citrobacter	Bacteria; Proteobacteria; Gammaproteobacteria; Enterobacterales; Enterobacteriaceae; Citrobacter	2329	2,60E−3	6,21E−5	6,48E−4	1,59E−3
Lachnospiraceae NC2004 group	Bacteria; Firmicutes; Clostridia; Lachnospirales; Lachnospiraceae; Lachnospiraceae NC2004 group	2314	1,35E−3	1,00E−3	1,56E−3	1,07E−3
{Unknown Class} Firmicutes	Bacteria; Firmicutes; ; ; ;	2275	5,51E−4	1,84E−3	8,78E−4	1,29E−3
CAG-56	Bacteria; Firmicutes; Clostridia; Lachnospirales; Lachnospiraceae; CAG-56	2221	1,14E−3	1,12E−3	1,28E−3	1,15E−3
Tyzzerella	Bacteria; Firmicutes; Clostridia; Lachnospirales; Lachnospiraceae; Tyzzerella	2147	2,35E−3	4,69E−4	7,04E−4	1,02E−3
Butyrivibrio	Bacteria; Firmicutes; Clostridia; Lachnospirales; Lachnospiraceae; Butyrivibrio	2143	4,11E−5	3,32E−3	6,12E−4	1,58E−4
Victivallis	Bacteria; Verrucomicrobiota; Lentisphaeria; Victivallales; Victivallaceae; Victivallis	2064	1,18E−3	2,38E−3	3,88E−5	3,73E−4
Erysipelatoclostridium	Bacteria; Firmicutes; Bacilli; Erysipelotrichales; Erysipelatoclostridiaceae; Erysipelatoclostridium	1958	1,06E−3	3,14E−4	5,29E−4	2,04E−3
UBA1819	Bacteria; Firmicutes; Clostridia; Oscillospirales; Ruminococcaceae; UBA1819	1912	1,64E−3	6,24E−4	2,77E−4	1,32E−3
Family XIII AD3011 group	Bacteria; Firmicutes; Clostridia; Peptostreptococcales-Tissierellales; Anaerovoracaceae; Family XIII AD3011 group	1840	1,24E−3	1,16E−3	5,90E−4	7,73E−4
Intestinibacter	Bacteria; Firmicutes; Clostridia; Peptostreptococcales-Tissierellales; Peptostreptococcaceae; Intestinibacter	1834	5,21E−4	1,56E−3	1,16E−3	5,99E−4
UCG-003	Bacteria; Firmicutes; Clostridia; Oscillospirales; Oscillospiraceae; UCG-003	1787	1,37E−3	1,25E−3	6,18E−4	4,56E−4
Uncultured-14	Bacteria; Firmicutes; Clostridia; Oscillospirales; Oscillospiraceae; Uncultured	1733	1,24E−3	1,04E−3	5,65E−4	7,10E−4
{Unknown Genus} Streptococcaceae	Bacteria; Firmicutes; Bacilli; Lactobacillales; Streptococcaceae;	1649	4,34E−4	4,98E−4	2,99E−4	1,98E−3
Pseudomonas	Bacteria; Proteobacteria; Gammaproteobacteria; Pseudomonadales; Pseudomonadaceae; Pseudomonas	1646	6,48E−6	2,01E−5	2,77E−6	3,02E−3
Prevotella	Bacteria; Bacteroidota; Bacteroidia; Bacteroidales; Prevotellaceae; Prevotella	1625	6,66E−4	1,61E−4	1,25E−3	1,44E−3
[Ruminococcus] gauvreauii group	Bacteria; Firmicutes; Clostridia; Lachnospirales; Lachnospiraceae; [Ruminococcus] gauvreauii group	1543	6,38E−4	6,72E−4	1,21E−3	8,25E−4
Oscillibacter	Bacteria; Firmicutes; Clostridia; Oscillospirales; Oscillospiraceae; Oscillibacter	1368	1,15E−3	1,06E−3	2,60E−4	2,95E−4
[Eubacterium] xylanophilum group	Bacteria; Firmicutes; Clostridia; Lachnospirales; Lachnospiraceae; [Eubacterium] xylanophilum group	1315	5,99E−4	1,02E−3	9,25E−4	2,74E−4
[Eubacterium] oxidoreducens group	Bacteria; Firmicutes; Clostridia; Lachnospirales; Lachnospiraceae; [Eubacterium] oxidoreducens group	1313	5,32E−4	6,86E−4	1,17E−3	5,01E−4
Coprobacillus	Bacteria; Firmicutes; Bacilli; Erysipelotrichales; Erysipelatoclostridiaceae; Coprobacillus	1297	1,88E−3	3,25E−4	1,58E−4	3,60E−4
Colidextribacter	Bacteria; Firmicutes; Clostridia; Oscillospirales; Oscillospiraceae; Colidextribacter	1265	8,04E−4	8,31E−4	4,82E−4	4,89E−4
{Unknown Genus} Oscillospiraceae	Bacteria; Firmicutes; Clostridia; Oscillospirales; Oscillospiraceae;	1238	4,41E−4	6,50E−4	5,21E−4	9,08E−4
Haemophilus	Bacteria; Proteobacteria; Gammaproteobacteria; Enterobacterales; Pasteurellaceae; Haemophilus	1137	8,21E−5	2,98E−4	5,21E−4	1,39E−3
{Unknown Family} Lactobacillales	Bacteria; Firmicutes; Bacilli; Lactobacillales; ;	1132	4,54E−5	1,35E−3	2,99E−4	4,93E−4
Uncultured-02	Bacteria; Actinobacteriota; Coriobacteriia; Coriobacteriales; Coriobacteriales Incertae Sedis; Uncultured	1116	8,82E−4	5,06E−4	6,37E−4	3,73E−4
Romboutsia	Bacteria; Firmicutes; Clostridia; Peptostreptococcales-Tissierellales; Peptostreptococcaceae; Romboutsia	1063	2,79E−4	4,89E−4	1,12E−3	4,84E−4
{Unknown Genus} Enterobacteriaceae	Bacteria; Proteobacteria; Gammaproteobacteria; Enterobacterales; Enterobacteriaceae;	1036	6,29E−4	1,37E−4	3,57E−4	1,00E−3
Asteroleplasma	Bacteria; Firmicutes; Bacilli; Erysipelotrichales; Erysipelatoclostridiaceae; Asteroleplasma	997	4,32E−6	1,66E−3	9,97E−5	9,27E−5
Lachnospiraceae UCG-001	Bacteria; Firmicutes; Clostridia; Lachnospirales; Lachnospiraceae; Lachnospiraceae UCG-001	990	1,77E−4	6,65E−4	9,86E−4	3,49E−4
[Clostridium] innocuum group	Bacteria; Firmicutes; Bacilli; Erysipelotrichales; Erysipelotrichaceae; [Clostridium] innocuum group	936	4,32E−4	4,38E−5	5,40E−4	9,58E−4
CAG-352	Bacteria; Firmicutes; Clostridia; Oscillospirales; Ruminococcaceae; CAG-352	880	4,76E−5	3,19E−4	1,85E−3	2,78E−5
Eisenbergiella	Bacteria; Firmicutes; Clostridia; Lachnospirales; Lachnospiraceae; Eisenbergiella	859	1,14E−3	7,12E−5	2,22E−5	5,25E−4
{Unknown Family} Izemoplasmatales	Bacteria; Firmicutes; Bacilli; Izemoplasmatales; ;	851	1,28E−3	4,71E−4	2,77E−6	3,71E−6
Olsenella	Bacteria; Actinobacteriota; Coriobacteriia; Coriobacteriales; Atopobiaceae; Olsenella	840	1,17E−3	2,23E−4	3,60E−5	3,08E−4
{Unknown Genus} Prevotellaceae	Bacteria; Bacteroidota; Bacteroidia; Bacteroidales; Prevotellaceae;	835	1,51E−5	1,39E−4	1,20E−3	5,91E−4
Eggerthella	Bacteria; Actinobacteriota; Coriobacteriia; Coriobacteriales; Eggerthellaceae; Eggerthella	815	3,05E−4	3,03E−4	3,27E−4	7,23E−4
Pasteurella	Bacteria; Proteobacteria; Gammaproteobacteria; Enterobacterales; Pasteurellaceae; Pasteurella	778	1,68E−3	0	0	0
{Unknown Order} Negativicutes	Bacteria; Firmicutes; Negativicutes; ; ;	759	9,92E−4	5,24E−4	0	2,41E−5
{Unknown Genus} VadinBE97	Bacteria; Verrucomicrobiota; Lentisphaeria; Victivallales; VadinBE97;	739	1,86E−4	9,80E−4	2,77E−6	2,13E−4
Stenotrophomonas	Bacteria; Proteobacteria; Gammaproteobacteria; Xanthomonadales; Xanthomonadaceae; Stenotrophomonas	739	0	0	0	1,37E−3
{Unknown Genus} Erysipelatoclostridiaceae	Bacteria; Firmicutes; Bacilli; Erysipelotrichales; Erysipelatoclostridiaceae;	725	6,07E−4	3,25E−4	3,88E−4	2,34E−4
Family XIII UCG-001	Bacteria; Firmicutes; Clostridia; Peptostreptococcales-Tissierellales; Anaerovoracaceae; Family XIII UCG-001	705	3,80E−4	5,57E−4	3,19E−4	2,02E−4
Intestinimonas	Bacteria; Firmicutes; Clostridia; Oscillospirales; Oscillospiraceae; Intestinimonas	703	1,08E−3	1,84E−4	3,60E−5	1,63E−4
Uncultured-03	Bacteria; Actinobacteriota; Coriobacteriia; Coriobacteriales; Eggerthellaceae; Uncultured	660	1,86E−4	4,82E−4	4,38E−4	2,82E−4
{Unknown Genus} Pasteurellaceae	Bacteria; Proteobacteria; Gammaproteobacteria; Enterobacterales; Pasteurellaceae;	643	8,21E−5	2,23E−4	2,69E−4	7,16E−4
Succiniclasticum	Bacteria; Firmicutes; Negativicutes; Acidaminococcales; Acidaminococcaceae; Succiniclasticum	643	1,37E−3	5,48E−6	2,77E−6	7,42E−6
Erwinia	Bacteria; Proteobacteria; Gammaproteobacteria; Enterobacterales; Erwiniaceae; Erwinia	623	5,62E−5	3,65E−6	1,52E−4	1,00E−3
[Eubacterium] ventriosum group	Bacteria; Firmicutes; Clostridia; Lachnospirales; Lachnospiraceae; [Eubacterium] ventriosum group	605	1,69E−4	2,87E−4	6,68E−4	2,39E−4
Lachnospiraceae FCS020 group	Bacteria; Firmicutes; Clostridia; Lachnospirales; Lachnospiraceae; Lachnospiraceae FCS020 group	578	3,35E−4	3,18E−4	3,91E−4	2,00E−4
Gemella	Bacteria; Firmicutes; Bacilli; Staphylococcales; Gemellaceae; Gemella	572	1,09E−3	2,01E−5	4,99E−5	7,42E−5
Turicibacter	Bacteria; Firmicutes; Bacilli; Erysipelotrichales; Erysipelotrichaceae; Turicibacter	569	3,65E−4	4,47E−4	1,52E−4	1,85E−4
Anaerotruncus	Bacteria; Firmicutes; Clostridia; Oscillospirales; Ruminococcaceae; Anaerotruncus	560	5,25E−4	9,86E−5	3,05E−5	4,67E−4
Cloacibacillus	Bacteria; Synergistota; Synergistia; Synergistales; Synergistaceae; Cloacibacillus	560	8,43E−5	3,65E−6	0	9,62E−4
Senegalimassilia	Bacteria; Actinobacteriota; Coriobacteriia; Coriobacteriales; Eggerthellaceae; Senegalimassilia	555	1,43E−4	2,06E−4	4,10E−4	4,23E−4
Collinsella	Bacteria; Actinobacteriota; Coriobacteriia; Coriobacteriales; Coriobacteriaceae; Collinsella	515	2,83E−4	2,46E−4	2,33E−4	3,06E−4
Marvinbryantia	Bacteria; Firmicutes; Clostridia; Lachnospirales; Lachnospiraceae; Marvinbryantia	513	2,27E−4	2,59E−4	3,27E−4	2,74E−4
Uncultured-06	Bacteria; Bacteroidota; Bacteroidia; Bacteroidales; Prevotellaceae; Uncultured	510	1,88E−4	1,11E−4	4,90E−4	3,43E−4
Uncultured-19	Bacteria; Firmicutes; Negativicutes; Veillonellales-Selenomonadales; Veillonellaceae; Uncultured	508	1,10E−3	0	0	0
GCA-900066575	Bacteria; Firmicutes; Clostridia; Lachnospirales; Lachnospiraceae; GCA-900066575	502	3,96E−4	3,29E−4	2,11E−4	1,17E−4
Lactococcus	Bacteria; Firmicutes; Bacilli; Lactobacillales; Streptococcaceae; Lactococcus	500	1,02E−4	3,09E−4	1,14E−4	4,50E−4
Asaccharobacter	Bacteria; Actinobacteriota; Coriobacteriia; Coriobacteriales; Eggerthellaceae; Asaccharobacter	482	3,20E−4	3,58E−4	2,47E−4	9,08E−5
Slackia	Bacteria; Actinobacteriota; Coriobacteriia; Coriobacteriales; Eggerthellaceae; Slackia	467	1,71E−4	2,26E−4	3,55E−4	2,52E−4
{Unknown Genus} Uncultured-02	Bacteria; Bacteroidota; Bacteroidia; Bacteroidales; Uncultured;	463	1,12E−4	9,49E−5	2,33E−4	5,10E−4
Faecalitalea	Bacteria; Firmicutes; Bacilli; Erysipelotrichales; Erysipelotrichaceae; Faecalitalea	445	2,05E−4	3,09E−4	1,55E−4	2,32E−4
Uncultured-20	Bacteria; Verrucomicrobiota; Verrucomicrobiae; Opitutales; Puniceicoccaceae; Uncultured	441	1,56E−4	5,84E−4	2,77E−6	8,90E−5
Prevotellaceae NK3B31 group	Bacteria; Bacteroidota; Bacteroidia; Bacteroidales; Prevotellaceae; Prevotellaceae NK3B31 group	432	3,11E−4	3,72E−4	1,88E−4	2,97E−5
{Unknown Genus} Tannerellaceae	Bacteria; Bacteroidota; Bacteroidia; Bacteroidales; Tannerellaceae;	428	7,85E−4	8,58E−5	1,11E−5	2,60E−5
{Unknown Genus} Lactobacillaceae	Bacteria; Firmicutes; Bacilli; Lactobacillales; Lactobacillaceae;	426	3,46E−5	1,10E−5	8,31E−6	7,43E−4
Coprobacter	Bacteria; Bacteroidota; Bacteroidia; Bacteroidales; Barnesiellaceae; Coprobacter	416	4,80E−4	2,54E−4	4,99E−5	6,86E−5
Peptococcus	Bacteria; Firmicutes; Clostridia; Peptococcales; Peptococcaceae; Peptococcus	408	1,92E−4	2,79E−4	6,93E−5	2,61E−4
Comamonas	Bacteria; Proteobacteria; Gammaproteobacteria; Burkholderiales; Comamonadaceae; Comamonas	396	1,53E−4	6,75E−5	5,26E−5	4,99E−4
Uncultured-16	Bacteria; Firmicutes; Clostridia; Peptococcales; Peptococcaceae; Uncultured	368	3,24E−4	3,41E−4	3,88E−5	3,15E−5
{Unknown Genus} Veillonellaceae	Bacteria; Firmicutes; Negativicutes; Veillonellales-Selenomonadales; Veillonellaceae;	363	4,11E−5	1,10E−5	6,34E−4	2,02E−4
Mogibacterium	Bacteria; Firmicutes; Clostridia; Peptostreptococcales-Tissierellales; Anaerovoracaceae; Mogibacterium	353	1,51E−5	0	2,49E−5	6,25E−4
DTU089	Bacteria; Firmicutes; Clostridia; Oscillospirales; Ruminococcaceae; DTU089	351	3,65E−4	2,52E−4	4,99E−5	4,82E−5
Lacticaseibacillus	Bacteria; Firmicutes; Bacilli; Lactobacillales; Lactobacillaceae; Lacticaseibacillus	334	4,54E−5	1,83E−5	5,54E−6	5,58E−4
Fournierella	Bacteria; Firmicutes; Clostridia; Oscillospirales; Ruminococcaceae; Fournierella	329	1,97E−4	1,94E−4	2,08E−4	1,06E−4
Oribacterium	Bacteria; Firmicutes; Clostridia; Lachnospirales; Lachnospiraceae; Oribacterium	322	3,89E−5	1,28E−5	2,27E−4	3,99E−4
Kluyvera	Bacteria; Proteobacteria; Gammaproteobacteria; Enterobacterales; Enterobacteriaceae; Kluyvera	315	6,48E−5	3,10E−5	3,05E−5	4,76E−4
{Unknown Family} Bacteroidales	Bacteria; Bacteroidota; Bacteroidia; Bacteroidales; ;	307	2,55E−4	2,26E−4	5,26E−5	8,53E−5
Sellimonas	Bacteria; Firmicutes; Clostridia; Lachnospirales; Lachnospiraceae; Sellimonas	306	3,39E−4	1,11E−4	2,77E−6	1,61E−4
Negativibacillus	Bacteria; Firmicutes; Clostridia; Oscillospirales; Ruminococcaceae; Negativibacillus	295	2,29E−4	1,48E−4	3,32E−5	1,78E−4
Uncultured-07	Bacteria; Bacteroidota; Bacteroidia; Flavobacteriales; Flavobacteriaceae; Uncultured	294	1,08E−5	4,45E−4	7,48E−5	3,34E−5
Granulicatella	Bacteria; Firmicutes; Bacilli; Lactobacillales; Carnobacteriaceae; Granulicatella	291	3,87E−4	4,02E−5	5,54E−5	1,30E−4
Terrisporobacter	Bacteria; Firmicutes; Clostridia; Peptostreptococcales-Tissierellales; Peptostreptococcaceae; Terrisporobacter	274	6,48E−5	1,81E−4	3,07E−4	6,30E−5
Frisingicoccus	Bacteria; Firmicutes; Clostridia; Lachnospirales; Lachnospiraceae; Frisingicoccus	273	3,65E−4	1,17E−4	2,77E−6	7,23E−5
Serratia	Bacteria; Proteobacteria; Gammaproteobacteria; Enterobacterales; Yersiniaceae; Serratia	270	5,08E−4	7,30E−6	1,94E−5	4,45E−5
Merdibacter	Bacteria; Firmicutes; Bacilli; Erysipelotrichales; Erysipelotrichaceae; Merdibacter	255	2,14E−4	9,31E−5	3,05E−5	1,74E−4
Uncultured-05	Bacteria; Bacteroidota; Bacteroidia; Bacteroidales; Marinifilaceae; Uncultured	236	2,79E−4	1,04E−4	4,71E−5	6,12E−5
Holdemania	Bacteria; Firmicutes; Bacilli; Erysipelotrichales; Erysipelotrichaceae; Holdemania	234	2,29E−4	1,46E−4	4,16E−5	6,12E−5
{Unknown Family} Enterobacterales	Bacteria; Proteobacteria; Gammaproteobacteria; Enterobacterales; ;	228	1,21E−4	3,10E−5	5,82E−5	2,48E−4
Uncultured-10	Bacteria; Firmicutes; Bacilli; Erysipelotrichales; Erysipelotrichaceae; Uncultured	214	1,36E−4	1,55E−4	1,11E−5	1,15E−4
Candidatus Soleaferrea	Bacteria; Firmicutes; Clostridia; Oscillospirales; Ruminococcaceae; Candidatus Soleaferrea	210	1,43E−4	1,41E−4	4,71E−5	9,27E−5
Uncultured-04	Bacteria; Bacteroidota; Bacteroidia; Bacteroidales; Barnesiellaceae; Uncultured	207	3,03E−5	3,09E−4	3,32E−5	2,22E−5
Cetobacterium	Bacteria; Fusobacteriota; Fusobacteriia; Fusobacteriales; Fusobacteriaceae; Cetobacterium	202	4,37E−4	0	0	0
{Unknown Genus} Succinivibrionaceae	Bacteria; Proteobacteria; Gammaproteobacteria; Enterobacterales; Succinivibrionaceae;	200	0	3,16E−4	2,77E−6	4,82E−5
{Unknown Genus} Victivallaceae	Bacteria; Verrucomicrobiota; Lentisphaeria; Victivallales; Victivallaceae;	199	1,84E−4	1,20E−4	0	8,90E−5
Uncultured-11	Bacteria; Firmicutes; Clostridia; Christensenellales; Christensenellaceae; Uncultured	199	1,02E−4	1,99E−4	5,82E−5	4,08E−5
Oscillospira	Bacteria; Firmicutes; Clostridia; Oscillospirales; Oscillospiraceae; Oscillospira	197	9,08E−5	2,04E−4	1,11E−5	7,23E−5
UCG-008	Bacteria; Firmicutes; Clostridia; Oscillospirales; Butyricicoccaceae; UCG-008	195	8,86E−5	2,56E−5	2,22E−4	1,11E−4
Allisonella	Bacteria; Firmicutes; Negativicutes; Veillonellales-Selenomonadales; Veillonellaceae; Allisonella	192	2,16E−5	9,49E−5	9,97E−5	1,74E−4
UCG-009	Bacteria; Firmicutes; Clostridia; Oscillospirales; Butyricicoccaceae; UCG-009	191	6,05E−5	2,19E−4	9,42E−5	1,67E−5
Oxalobacter	Bacteria; Proteobacteria; Gammaproteobacteria; Burkholderiales; Oxalobacteraceae; Oxalobacter	188	4,54E−5	1,42E−4	8,59E−5	1,08E−4
[Eubacterium] nodatum group	Bacteria; Firmicutes; Clostridia; Peptostreptococcales-Tissierellales; Anaerovoracaceae; [Eubacterium] nodatum group	187	1,28E−4	1,20E−4	4,71E−5	8,34E−5
Parvimonas	Bacteria; Firmicutes; Clostridia; Peptostreptococcales-Tissierellales; Family XI; Parvimonas	185	3,96E−4	0	2,77E−6	1,85E−6
Paenibacillus	Bacteria; Firmicutes; Bacilli; Paenibacillales; Paenibacillaceae; Paenibacillus	183	3,96E−4	0	0	0
Moryella	Bacteria; Firmicutes; Clostridia; Lachnospirales; Lachnospiraceae; Moryella	170	1,64E−4	4,56E−5	6,37E−5	8,53E−5
[Bacteroides] pectinophilus group	Bacteria; Firmicutes; Clostridia; Lachnospirales; Lachnospiraceae; [Bacteroides] pectinophilus group	168	0	0	3,10E−4	1,04E−4
Porphyromonas	Bacteria; Bacteroidota; Bacteroidia; Bacteroidales; Porphyromonadaceae; Porphyromonas	168	2,62E−4	5,84E−5	1,11E−5	2,04E−5
Acinetobacter	Bacteria; Proteobacteria; Gammaproteobacteria; Pseudomonadales; Moraxellaceae; Acinetobacter	156	0	0	8,86E−5	2,30E−4
{Unknown Genus} Eggerthellaceae	Bacteria; Actinobacteriota; Coriobacteriia; Coriobacteriales; Eggerthellaceae;	153	3,03E−5	6,02E−5	1,33E−4	1,08E−4
Solobacterium	Bacteria; Firmicutes; Bacilli; Erysipelotrichales; Erysipelotrichaceae; Solobacterium	140	8,65E−6	6,94E−5	1,22E−4	1,00E−4
Hafnia-Obesumbacterium	Bacteria; Proteobacteria; Gammaproteobacteria; Enterobacterales; Hafniaceae; Hafnia-Obesumbacterium	135	2,14E−4	1,46E−5	1,66E−5	4,08E−5
{Unknown Genus} Uncultured-01	Bacteria; Actinobacteriota; Coriobacteriia; Coriobacteriales; Uncultured;	123	7,57E−5	9,49E−5	5,26E−5	3,15E−5
Enterorhabdus	Bacteria; Actinobacteriota; Coriobacteriia; Coriobacteriales; Eggerthellaceae; Enterorhabdus	123	2,16E−5	6,57E−5	8,86E−5	8,34E−5
Campylobacter	Bacteria; Campylobacterota; Campylobacteria; Campylobacterales; Campylobacteraceae; Campylobacter	120	1,84E−4	2,19E−5	0	4,26E−5
Enteroscipio	Bacteria; Actinobacteriota; Coriobacteriia; Coriobacteriales; Eggerthellaceae; Enteroscipio	118	1,08E−5	1,10E−4	1,11E−5	9,08E−5
Libanicoccus	Bacteria; Actinobacteriota; Coriobacteriia; Coriobacteriales; Atopobiaceae; Libanicoccus	118	4,32E−6	5,11E−5	1,80E−4	4,26E−5
UC5-1-2E3	Bacteria; Firmicutes; Clostridia; Lachnospirales; Lachnospiraceae; UC5-1-2E3	117	8,21E−5	4,75E−5	1,94E−5	8,53E−5
{Unknown Family} Uncultured	Bacteria; Firmicutes; Clostridia; Uncultured; ;	116	5,19E−5	1,52E−4	1,66E−5	5,56E−6
Anaeroplasma	Bacteria; Firmicutes; Bacilli; Acholeplasmatales; Acholeplasmataceae; Anaeroplasma	116	3,24E−5	1,83E−4	2,77E−6	0
Ruminiclostridium	Bacteria; Firmicutes; Clostridia; Oscillospirales; Hungateiclostridiaceae; Ruminiclostridium	114	6,48E−5	1,02E−4	3,05E−5	3,15E−5
Actinomyces	Bacteria; Actinobacteriota; Actinobacteria; Actinomycetales; Actinomycetaceae; Actinomyces	109	1,73E−5	1,46E−5	6,37E−5	1,30E−4
Lachnospiraceae NK3A20 group	Bacteria; Firmicutes; Clostridia; Lachnospirales; Lachnospiraceae; Lachnospiraceae NK3A20 group	109	0	0	1,30E−4	1,15E−4
Anaerofilum	Bacteria; Firmicutes; Clostridia; Oscillospirales; Ruminococcaceae; Anaerofilum	107	1,58E−4	4,02E−5	1,39E−5	1,30E−5
Lachnospiraceae UCG-003	Bacteria; Firmicutes; Clostridia; Lachnospirales; Lachnospiraceae; Lachnospiraceae UCG-003	102	0	1,61E−4	3,05E−5	5,56E−6
GCA-900066755	Bacteria; Firmicutes; Clostridia; Lachnospirales; Lachnospiraceae; GCA-900066755	101	4,76E−5	4,56E−5	3,32E−5	7,79E−5
Clostridioides	Bacteria; Firmicutes; Clostridia; Peptostreptococcales-Tissierellales; Peptostreptococcaceae; Clostridioides	99	0	0	0	1,84E−4
{Unknown Genus} Uncultured-04	Bacteria; Firmicutes; Clostridia; Oscillospirales; Uncultured;	93	3,89E−5	5,84E−5	5,54E−6	7,60E−5
Gordonibacter	Bacteria; Actinobacteriota; Coriobacteriia; Coriobacteriales; Eggerthellaceae; Gordonibacter	93	3,24E−5	3,47E−5	4,71E−5	7,79E−5
Blastocystis	Eukaryota; Incertae Sedis; ; ; ; Blastocystis	92	8,65E−6	1,61E−4	0	0
Raoultella	Bacteria; Proteobacteria; Gammaproteobacteria; Enterobacterales; Enterobacteriaceae; Raoultella	90	3,89E−5	6,21E−5	8,31E−6	6,49E−5
{Unknown Genus} Erysipelotrichaceae	Bacteria; Firmicutes; Bacilli; Erysipelotrichales; Erysipelotrichaceae;	87	1,51E−5	1,83E−6	5,54E−6	1,43E−4
Cellulosilyticum	Bacteria; Firmicutes; Clostridia; Lachnospirales; Lachnospiraceae; Cellulosilyticum	87	0	3,65E−6	0	1,58E−4
Lachnospiraceae UCG-010	Bacteria; Firmicutes; Clostridia; Lachnospirales; Lachnospiraceae; Lachnospiraceae UCG-010	84	5,40E−5	5,29E−5	4,16E−5	2,78E−5
Anaerosporobacter	Bacteria; Firmicutes; Clostridia; Lachnospirales; Lachnospiraceae; Anaerosporobacter	81	1,73E−4	1,83E−6	0	0
[Eubacterium] fissicatena group	Bacteria; Firmicutes; Clostridia; Lachnospirales; Lachnospiraceae; [Eubacterium] fissicatena group	80	5,62E−5	2,74E−5	2,22E−5	5,75E−5
{Unknown Genus} [Clostridium] methylpentosum group	Bacteria; Firmicutes; Clostridia; Oscillospirales; [Clostridium] methylpentosum group;	79	7,35E−5	5,29E−5	2,77E−5	1,11E−5
Dielma	Bacteria; Firmicutes; Bacilli; Erysipelotrichales; Erysipelotrichaceae; Dielma	78	8,00E−5	2,01E−5	2,77E−6	5,38E−5
Siccibacter	Bacteria; Proteobacteria; Gammaproteobacteria; Enterobacterales; Erwiniaceae; Siccibacter	77	1,30E−5	5,48E−6	5,54E−6	1,22E−4
Rothia	Bacteria; Actinobacteriota; Actinobacteria; Micrococcales; Micrococcaceae; Rothia	75	2,16E−6	3,65E−6	1,94E−5	1,20E−4
Leuconostoc	Bacteria; Firmicutes; Bacilli; Lactobacillales; Lactobacillaceae; Leuconostoc	69	2,16E−5	7,12E−5	3,60E−5	1,30E−5
{Unknown Family} WCHB1-41	Bacteria; Verrucomicrobiota; Kiritimatiellae; WCHB1-41; ;	67	0	1,22E−4	0	0
Howardella	Bacteria; Firmicutes; Clostridia; Lachnospirales; Lachnospiraceae; Howardella	66	3,89E−5	1,83E−5	4,16E−5	4,26E−5
Faecalibaculum	Bacteria; Firmicutes; Bacilli; Erysipelotrichales; Erysipelotrichaceae; Faecalibaculum	65	8,65E−5	1,83E−6	2,77E−6	4,26E−5
Pyramidobacter	Bacteria; Synergistota; Synergistia; Synergistales; Synergistaceae; Pyramidobacter	65	0	0	0	1,20E−4
Pantoea	Bacteria; Proteobacteria; Gammaproteobacteria; Enterobacterales; Erwiniaceae; Pantoea	63	8,65E−6	1,83E−6	0	1,08E−4
Mailhella	Bacteria; Desulfobacterota; Desulfovibrionia; Desulfovibrionales; Desulfovibrionaceae; Mailhella	62	0	1,04E−4	0	9,27E−6
Synergistes	Bacteria; Synergistota; Synergistia; Synergistales; Synergistaceae; Synergistes	62	1,17E−4	0	0	1,48E−5
Providencia	Bacteria; Proteobacteria; Gammaproteobacteria; Enterobacterales; Morganellaceae; Providencia	59	0	0	1,52E−4	7,42E−6
Hydrogenoanaerobacterium	Bacteria; Firmicutes; Clostridia; Oscillospirales; ; Hydrogenoanaerobacterium	58	4,97E−5	3,10E−5	2,77E−6	3,15E−5
Weissella	Bacteria; Firmicutes; Bacilli; Lactobacillales; Lactobacillaceae; Weissella	58	0	1,83E−6	6,09E−5	6,49E−5
Lactiplantibacillus	Bacteria; Firmicutes; Bacilli; Lactobacillales; Lactobacillaceae; Lactiplantibacillus	57	0	0	3,05E−5	8,53E−5
UCG-004	Bacteria; Firmicutes; Bacilli; Erysipelotrichales; Erysipelatoclostridiaceae; UCG-004	57	0	9,49E−5	1,39E−5	0
Vibrio	Bacteria; Proteobacteria; Gammaproteobacteria; Enterobacterales; Vibrionaceae; Vibrio	57	2,38E−5	3,65E−6	2,49E−5	6,49E−5
Lysinibacillus	Bacteria; Firmicutes; Bacilli; Bacillales; Planococcaceae; Lysinibacillus	54	0	0	1,50E−4	0
Erysipelotrichaceae UCG-006	Bacteria; Firmicutes; Bacilli; Erysipelotrichales; Erysipelotrichaceae; Erysipelotrichaceae UCG-006	53	4,32E−6	0	5,54E−6	9,08E−5
{Unknown Genus} Clostridiaceae	Bacteria; Firmicutes; Clostridia; Clostridiales; Clostridiaceae;	50	8,65E−6	6,94E−5	0	1,48E−5
Elusimicrobium	Bacteria; Elusimicrobiota; Elusimicrobia; Elusimicrobiales; Elusimicrobiaceae; Elusimicrobium	50	0	0	1,39E−4	0
{Unknown Genus} Marinifilaceae	Bacteria; Bacteroidota; Bacteroidia; Bacteroidales; Marinifilaceae;	47	2,81E−5	4,75E−5	8,31E−6	9,27E−6
Candidatus Methanogranum	Archaea; Thermoplasmatota; Thermoplasmata; Methanomassiliicoccales; Methanomethylophilaceae; Candidatus Methanogranum	47	0	0	0	8,71E−5
Latilactobacillus	Bacteria; Firmicutes; Bacilli; Lactobacillales; Lactobacillaceae; Latilactobacillus	45	2,16E−5	9,13E−6	2,22E−5	4,08E−5
Scardovia	Bacteria; Actinobacteriota; Actinobacteria; Bifidobacteriales; Bifidobacteriaceae; Scardovia	45	8,65E−6	1,83E−6	1,39E−5	6,49E−5
Fenollaria	Bacteria; Firmicutes; Clostridia; Peptostreptococcales-Tissierellales; Family XI; Fenollaria	42	4,11E−5	2,37E−5	8,31E−6	1,30E−5
Puniceicoccus	Bacteria; Verrucomicrobiota; Verrucomicrobiae; Opitutales; Puniceicoccaceae; Puniceicoccus	42	0	7,67E−5	0	0
Sanguibacteroides	Bacteria; Bacteroidota; Bacteroidia; Bacteroidales; Marinifilaceae; Sanguibacteroides	40	3,67E−5	3,65E−5	5,54E−6	1,85E−6
{Unknown Genus} Uncultured-03	Bacteria; Firmicutes; Bacilli; Lactobacillales; Uncultured;	39	6,48E−6	0	0	6,67E−5
Helcococcus	Bacteria; Firmicutes; Clostridia; Peptostreptococcales-Tissierellales; Family XI; Helcococcus	39	8,43E−5	0	0	0
Pseudoflavonifractor	Bacteria; Firmicutes; Clostridia; Oscillospirales; Oscillospiraceae; Pseudoflavonifractor	39	4,97E−5	2,37E−5	2,77E−6	3,71E−6
Helicobacter	Bacteria; Campylobacterota; Campylobacteria; Campylobacterales; Helicobacteraceae; Helicobacter	37	8,00E−5	0	0	0
Atopobium	Bacteria; Actinobacteriota; Coriobacteriia; Coriobacteriales; Atopobiaceae; Atopobium	36	3,03E−5	7,30E−6	1,66E−5	2,22E−5
Mobilitalea	Bacteria; Firmicutes; Clostridia; Lachnospirales; Lachnospiraceae; Mobilitalea	36	0	6,57E−5	0	0
{Unknown Family} DTU014	Bacteria; Firmicutes; Incertae Sedis; DTU014; ;	34	3,24E−5	2,92E−5	5,54E−6	1,85E−6
{Unknown Genus} Xanthomonadaceae	Bacteria; Proteobacteria; Gammaproteobacteria; Xanthomonadales; Xanthomonadaceae;	34	0	0	0	6,30E−5
Phocea	Bacteria; Firmicutes; Clostridia; Oscillospirales; Ruminococcaceae; Phocea	34	3,46E−5	2,37E−5	5,54E−6	5,56E−6
Selenomonas	Bacteria; Firmicutes; Negativicutes; Veillonellales-Selenomonadales; Selenomonadaceae; Selenomonas	34	0	0	0	6,30E−5
Sneathia	Bacteria; Fusobacteriota; Fusobacteriia; Fusobacteriales; Leptotrichiaceae; Sneathia	32	5,84E−5	0	1,39E−5	0
{Unknown Order} Bacilli	Bacteria; Firmicutes; Bacilli; ; ;	31	0	0	2,77E−6	5,56E−5
Finegoldia	Bacteria; Firmicutes; Clostridia; Peptostreptococcales-Tissierellales; Family XI; Finegoldia	31	4,76E−5	1,83E−6	2,77E−6	1,30E−5
Peptoniphilus	Bacteria; Firmicutes; Clostridia; Peptostreptococcales-Tissierellales; Family XI; Peptoniphilus	31	6,70E−5	0	0	0
Uncultured-08	Bacteria; Desulfobacterota; Desulfovibrionia; Desulfovibrionales; Desulfovibrionaceae; Uncultured	31	1,73E−5	2,56E−5	5,54E−6	1,30E−5
Anaerovorax	Bacteria; Firmicutes; Clostridia; Peptostreptococcales-Tissierellales; Anaerovoracaceae; Anaerovorax	30	1,95E−5	0	0	3,89E−5
Caldicoprobacter	Bacteria; Firmicutes; Clostridia; Caldicoprobacterales; Caldicoprobacteraceae; Caldicoprobacter	30	8,65E−6	4,02E−5	2,77E−6	5,56E−6
Eubacterium	Bacteria; Firmicutes; Clostridia; Eubacteriales; Eubacteriaceae; Eubacterium	30	4,32E−6	9,13E−6	2,77E−6	4,08E−5
Uncultured-17	Bacteria; Firmicutes; Clostridia; Peptostreptococcales-Tissierellales; Peptostreptococcaceae; Uncultured	30	2,16E−6	5,48E−6	2,77E−5	2,97E−5
Uncultured-18	Bacteria; Firmicutes; Negativicutes; Veillonellales-Selenomonadales; Selenomonadaceae; Uncultured	30	0	1,64E−5	5,54E−5	1,85E−6
Sarcina	Bacteria; Firmicutes; Clostridia; Clostridiales; Clostridiaceae; Sarcina	28	6,48E−6	1,28E−5	3,60E−5	9,27E−6
Methanobrevibacter	Archaea; Euryarchaeota; Methanobacteria; Methanobacteriales; Methanobacteriaceae; Methanobrevibacter	27	1,30E−5	9,13E−6	2,77E−5	1,11E−5
Tatumella	Bacteria; Proteobacteria; Gammaproteobacteria; Enterobacterales; Erwiniaceae; Tatumella	27	1,51E−5	1,83E−6	2,77E−6	3,34E−5
Papillibacter	Bacteria; Firmicutes; Clostridia; Oscillospirales; Oscillospiraceae; Papillibacter	26	1,30E−5	2,19E−5	8,31E−6	9,27E−6
{Unknown Family} MBA03	Bacteria; Firmicutes; Limnochordia; MBA03; ;	25	1,08E−5	3,10E−5	5,54E−6	1,85E−6
Alloscardovia	Bacteria; Actinobacteriota; Actinobacteria; Bifidobacteriales; Bifidobacteriaceae; Alloscardovia	25	8,65E−6	5,48E−6	8,31E−6	2,78E−5
Proteus	Bacteria; Proteobacteria; Gammaproteobacteria; Enterobacterales; Morganellaceae; Proteus	23	0	0	0	4,26E−5
Acetanaerobacterium	Bacteria; Firmicutes; Clostridia; Oscillospirales; Ethanoligenenaceae; Acetanaerobacterium	22	1,51E−5	1,28E−5	1,11E−5	7,42E−6
Lachnospiraceae UCG-006	Bacteria; Firmicutes; Clostridia; Lachnospirales; Lachnospiraceae; Lachnospiraceae UCG-006	22	1,73E−5	1,83E−6	8,31E−6	1,85E−5
Pediococcus	Bacteria; Firmicutes; Bacilli; Lactobacillales; Lactobacillaceae; Pediococcus	22	2,81E−5	0	0	1,67E−5
Christensenella	Bacteria; Firmicutes; Clostridia; Christensenellales; Christensenellaceae; Christensenella	21	2,16E−6	3,65E−6	1,11E−5	2,60E−5
Sphingobacterium	Bacteria; Bacteroidota; Bacteroidia; Sphingobacteriales; Sphingobacteriaceae; Sphingobacterium	21	0	0	0	3,89E−5
Allobaculum	Bacteria; Firmicutes; Bacilli; Erysipelotrichales; Erysipelotrichaceae; Allobaculum	20	0	0	0	3,71E−5
CHKCI002	Bacteria; Actinobacteriota; Coriobacteriia; Coriobacteriales; Eggerthellaceae; CHKCI002	20	0	2,37E−5	1,94E−5	0
Cronobacter	Bacteria; Proteobacteria; Gammaproteobacteria; Enterobacterales; Enterobacteriaceae; Cronobacter	20	2,16E−6	0	1,66E−5	2,41E−5
Uncultured-13	Bacteria; Firmicutes; Clostridia; Oscillospirales; Hungateiclostridiaceae; Uncultured	20	0	5,48E−6	4,16E−5	3,71E−6
Peptostreptococcus	Bacteria; Firmicutes; Clostridia; Peptostreptococcales-Tissierellales; Peptostreptococcaceae; Peptostreptococcus	19	4,11E−5	0	0	0
RumEn M2	Archaea; Thermoplasmatota; Thermoplasmata; Methanomassiliicoccales; Methanomethylophilaceae; RumEn M2	19	0	0	0	3,52E−5
Salmonella	Bacteria; Proteobacteria; Gammaproteobacteria; Enterobacterales; Enterobacteriaceae; Salmonella	19	1,08E−5	5,48E−6	8,31E−6	1,48E−5
Anaerostignum	Bacteria; Firmicutes; Clostridia; Lachnospirales; Lachnospiraceae; Anaerostignum	17	2,16E−5	3,65E−6	5,54E−6	5,56E−6
Epulopiscium	Bacteria; Firmicutes; Clostridia; Lachnospirales; Lachnospiraceae; Epulopiscium	17	0	1,83E−6	0	2,97E−5
Gardnerella	Bacteria; Actinobacteriota; Actinobacteria; Bifidobacteriales; Bifidobacteriaceae; Gardnerella	17	3,46E−5	0	2,77E−6	0
Lelliottia	Bacteria; Proteobacteria; Gammaproteobacteria; Enterobacterales; Enterobacteriaceae; Lelliottia	17	4,32E−6	5,48E−6	0	2,22E−5
Uncultured-01	Bacteria; Actinobacteriota; Coriobacteriia; Coriobacteriales; Atopobiaceae; Uncultured	17	0	1,64E−5	1,94E−5	1,85E−6
V9D2013 group	Bacteria; Firmicutes; Clostridia; Oscillospirales; Oscillospiraceae; V9D2013 group	17	2,16E−6	2,19E−5	2,77E−6	5,56E−6
Neisseria	Bacteria; Proteobacteria; Gammaproteobacteria; Burkholderiales; Neisseriaceae; Neisseria	16	2,16E−6	1,83E−6	0	2,60E−5
Corynebacterium	Bacteria; Actinobacteriota; Actinobacteria; Corynebacteriales; Corynebacteriaceae; Corynebacterium	15	0	5,48E−6	5,54E−6	1,85E−5
Defluviitaleaceae UCG-011	Bacteria; Firmicutes; Clostridia; Lachnospirales; Defluviitaleaceae; Defluviitaleaceae UCG-011	15	8,65E−6	1,64E−5	2,77E−6	1,85E−6
Mitsuokella	Bacteria; Firmicutes; Negativicutes; Veillonellales-Selenomonadales; Selenomonadaceae; Mitsuokella	15	4,32E−6	0	3,60E−5	0
Paludicola	Bacteria; Firmicutes; Clostridia; Oscillospirales; Ruminococcaceae; Paludicola	15	8,65E−6	1,10E−5	5,54E−6	5,56E−6
Raoultibacter	Bacteria; Actinobacteriota; Coriobacteriia; Coriobacteriales; Coriobacteriales Incertae Sedis; Raoultibacter	15	0	0	5,54E−6	2,41E−5
[Eubacterium] brachy group	Bacteria; Firmicutes; Clostridia; Peptostreptococcales-Tissierellales; Anaerovoracaceae; [Eubacterium] brachy group	13	1,30E−5	3,65E−6	2,77E−6	7,42E−6
Kosakonia	Bacteria; Proteobacteria; Gammaproteobacteria; Enterobacterales; Enterobacteriaceae; Kosakonia	13	0	0	0	2,41E−5
Lachnospiraceae FE2018 group	Bacteria; Firmicutes; Clostridia; Lachnospirales; Lachnospiraceae; Lachnospiraceae FE2018 group	13	2,81E−5	0	0	0
Lachnospiraceae UCG-009	Bacteria; Firmicutes; Clostridia; Lachnospirales; Lachnospiraceae; Lachnospiraceae UCG-009	13	2,81E−5	0	0	0
Shuttleworthia	Bacteria; Firmicutes; Clostridia; Lachnospirales; Lachnospiraceae; Shuttleworthia	13	2,16E−6	1,64E−5	0	5,56E−6
Staphylococcus	Bacteria; Firmicutes; Bacilli; Staphylococcales; Staphylococcaceae; Staphylococcus	13	1,51E−5	1,83E−6	2,77E−6	7,42E−6
{Unknown Genus} Christensenellaceae	Bacteria; Firmicutes; Clostridia; Christensenellales; Christensenellaceae;	12	1,30E−5	5,48E−6	8,31E−6	0
Ezakiella	Bacteria; Firmicutes; Clostridia; Peptostreptococcales-Tissierellales; Family XI; Ezakiella	12	1,30E−5	7,30E−6	2,77E−6	1,85E−6
Enorma	Bacteria; Actinobacteriota; Coriobacteriia; Coriobacteriales; Coriobacteriaceae; Enorma	11	1,08E−5	1,83E−6	0	9,27E−6
Harryflintia	Bacteria; Firmicutes; Clostridia; Oscillospirales; Ruminococcaceae; Harryflintia	11	8,65E−6	1,83E−6	8,31E−6	5,56E−6
Prevotellaceae UCG-001	Bacteria; Bacteroidota; Bacteroidia; Bacteroidales; Prevotellaceae; Prevotellaceae UCG-001	11	0	0	0	2,04E−5
{Unknown Order} Uncultured	Bacteria; Firmicutes; Uncultured; ; ;	10	2,16E−6	1,10E−5	0	5,56E−6
Alcaligenes	Bacteria; Proteobacteria; Gammaproteobacteria; Burkholderiales; Alcaligenaceae; Alcaligenes	10	2,16E−6	0	2,77E−6	1,48E−5
Anaerococcus	Bacteria; Firmicutes; Clostridia; Peptostreptococcales-Tissierellales; Family XI; Anaerococcus	10	1,30E−5	3,65E−6	0	3,71E−6
Desulfurispora	Bacteria; Firmicutes; Desulfotomaculia; Desulfotomaculales; Desulfurisporaceae; Desulfurispora	9	0	1,64E−5	0	0
{Unknown Genus} Acidaminococcaceae	Bacteria; Firmicutes; Negativicutes; Acidaminococcales; Acidaminococcaceae;	8	0	1,46E−5	0	0
Bacillus	Bacteria; Firmicutes; Bacilli; Bacillales; Bacillaceae; Bacillus	8	0	0	2,22E−5	0
Dubosiella	Bacteria; Firmicutes; Bacilli; Erysipelotrichales; Erysipelotrichaceae; Dubosiella	8	0	0	0	1,48E−5
Faecalicoccus	Bacteria; Firmicutes; Bacilli; Erysipelotrichales; Erysipelotrichaceae; Faecalicoccus	8	2,16E−6	1,10E−5	0	1,85E−6
Prevotellaceae Ga6A1 group	Bacteria; Bacteroidota; Bacteroidia; Bacteroidales; Prevotellaceae; Prevotellaceae Ga6A1 group	8	0	0	2,22E−5	0
{Unknown Genus} UCG-011	Bacteria; Firmicutes; Clostridia; Oscillospirales; UCG-011;	7	4,32E−6	5,48E−6	5,54E−6	0
Acetitomaculum	Bacteria; Firmicutes; Clostridia; Lachnospirales; Lachnospiraceae; Acetitomaculum	7	0	3,65E−6	5,54E−6	5,56E−6
Catenibacillus	Bacteria; Firmicutes; Clostridia; Lachnospirales; Lachnospiraceae; Catenibacillus	7	1,08E−5	1,83E−6	0	1,85E−6
Erysipelotrichaceae UCG-009	Bacteria; Firmicutes; Bacilli; Erysipelotrichales; Erysipelotrichaceae; Erysipelotrichaceae UCG-009	7	0	0	0	1,30E−5
Jonquetella	Bacteria; Synergistota; Synergistia; Synergistales; Synergistaceae; Jonquetella	7	1,51E−5	0	0	0
Morganella	Bacteria; Proteobacteria; Gammaproteobacteria; Enterobacterales; Morganellaceae; Morganella	7	0	0	0	1,30E−5
Pluralibacter	Bacteria; Proteobacteria; Gammaproteobacteria; Enterobacterales; Enterobacteriaceae; Pluralibacter	7	0	0	0	1,30E−5
Saccharofermentans	Bacteria; Firmicutes; Clostridia; Oscillospirales; Hungateiclostridiaceae; Saccharofermentans	7	4,32E−6	9,13E−6	0	0
Varibaculum	Bacteria; Actinobacteriota; Actinobacteria; Actinomycetales; Actinomycetaceae; Varibaculum	7	0	0	0	1,30E−5
Advenella	Bacteria; Proteobacteria; Gammaproteobacteria; Burkholderiales; Alcaligenaceae; Advenella	6	0	0	0	1,11E−5
Amylolactobacillus	Bacteria; Firmicutes; Bacilli; Lactobacillales; Lactobacillaceae; Amylolactobacillus	6	0	0	0	1,11E−5
Buttiauxella	Bacteria; Proteobacteria; Gammaproteobacteria; Enterobacterales; Enterobacteriaceae; Buttiauxella	6	4,32E−6	0	2,77E−6	5,56E−6
Lactonifactor	Bacteria; Firmicutes; Clostridia; Lachnospirales; Lachnospiraceae; Lactonifactor	6	4,32E−6	0	0	7,42E−6
Oceanivirga	Bacteria; Fusobacteriota; Fusobacteriia; Fusobacteriales; Leptotrichiaceae; Oceanivirga	6	0	1,10E−5	0	0
Uncultured-09	Bacteria; Firmicutes; Bacilli; Bacillales; Planococcaceae; Uncultured	6	4,32E−6	0	2,77E−6	5,56E−6
Lentimicrobium	Bacteria; Bacteroidota; Bacteroidia; Sphingobacteriales; Lentimicrobiaceae; Lentimicrobium	5	4,32E−6	5,48E−6	0	0
Methanosphaera	Archaea; Euryarchaeota; Methanobacteria; Methanobacteriales; Methanobacteriaceae; Methanosphaera	5	0	5,48E−6	5,54E−6	0
N/A	N/A	5	0	9,13E−6	0	0
[Eubacterium] saphenum group	Bacteria; Firmicutes; Clostridia; Peptostreptococcales-Tissierellales; Anaerovoracaceae; [Eubacterium] saphenum group	4	2,16E−6	1,83E−6	5,54E−6	0
{Unknown Genus} Enterococcaceae	Bacteria; Firmicutes; Bacilli; Lactobacillales; Enterococcaceae;	4	0	0	2,77E−6	5,56E−6
{Unknown Genus} Methanomethylophilaceae	Archaea; Thermoplasmatota; Thermoplasmata; Methanomassiliicoccales; Methanomethylophilaceae;	4	8,65E−6	0	0	0
{Unknown Genus} Peptostreptococcaceae	Bacteria; Firmicutes; Clostridia; Peptostreptococcales-Tissierellales; Peptostreptococcaceae;	4	0	0	0	7,42E−6
Coriobacteriaceae UCG-003	Bacteria; Actinobacteriota; Coriobacteriia; Coriobacteriales; Atopobiaceae; Coriobacteriaceae UCG-003	4	0	7,30E−6	0	0
Lawsonella	Bacteria; Actinobacteriota; Actinobacteria; Corynebacteriales; Corynebacteriaceae; Lawsonella	4	4,32E−6	3,65E−6	0	0
Tuzzerella	Bacteria; Firmicutes; Clostridia; Lachnospirales; Lachnospiraceae; Tuzzerella	4	0	5,48E−6	0	1,85E−6
UCG-007	Bacteria; Firmicutes; Clostridia; Oscillospirales; Oscillospiraceae; UCG-007	4	2,16E−6	5,48E−6	0	0
		1909603
