# Supplementary material for: Fecal profiling reveals a common microbial signature for pancreatic cancer in Finnish and Iranian cohorts
Source: Gut Pathog. 2025 Apr 16;17:24. doi: 10.1186/s13099-025-00698-0 (PMC12001732; doi:10.1186/s13099-025-00698-0)
Supplement: Supplementary file 5 — Additional file 5: Table S4. Differential abundance analysis of gut microbes. [file 13099_2025_698_MOESM5_ESM.xlsx]

## Sheet: Overview
Overview of the subtables
1. Differential Abundance Analysis (DAA) Phylum Aggregated All
2. DAA Class Aggregated All
3. DAA Family FHC vs FPDAC
4. DAA Family FHC vs FPDAC
5. DAA Family IPDAC vs IHC
6. DAA Family IPDAC vs FPDAC
7. DAA Family IHC vs FHC
8. DAA Genus Aggregated All
9. DAA Genus FHC vs FPDAC
10. DAA Genus IPDAC vs IHC
11. DAA Genus, overlap betwees FPDAC vs FHC and IPDAC vs. IHC
12. DAA Genus, overlap betwees FPDAC vs FHC and IPDAC vs. IHC, unique for PDAC
13. DAA Genus IPDAC vs FPDAC
14. DAA Genus IHC vs FHC

## Sheet: 1. DAA Phylum Aggregated All
Name	FHC vs. FPDAC - Max group mean	FHC vs. FPDAC - Log₂ fold change	FHC vs. FPDAC - Fold change	FHC vs. FPDAC - P-value	FHC vs. FPDAC - FDR p-value	FHC vs. FPDAC - Bonferroni	IHC vs. FHC - Max group mean	IHC vs. FHC - Log₂ fold change	IHC vs. FHC - Fold change	IHC vs. FHC - P-value	IHC vs. FHC - FDR p-value	IHC vs. FHC - Bonferroni	IPDAC vs. FPDAC - Max group mean	IPDAC vs. FPDAC - Log₂ fold change	IPDAC vs. FPDAC - Fold change	IPDAC vs. FPDAC - P-value	IPDAC vs. FPDAC - FDR p-value	IPDAC vs. FPDAC - Bonferroni	IPDAC vs. IHC - Max group mean	IPDAC vs. IHC - Log₂ fold change	IPDAC vs. IHC - Fold change	IPDAC vs. IHC - P-value	IPDAC vs. IHC - FDR p-value	IPDAC vs. IHC - Bonferroni
Actinobacteriota	596.371	0.184686	1.13657	0.63679	0.854867	1	910.235	0.963907	1.95058	0.0510499	0.111967	0.816798	651.72	0.888677	1.85148	0.0159603	0.0364807	0.255365	910.235	-0.259916	-1.19741	0.572303	0.789107	1
Bacteroidota	5594.42	-0.3002	-1.23132	0.13576	0.310308	1	5320.34	-0.521185	-1.43513	0.0404262	0.111967	0.646819	5594.42	-0.69432	-1.61812	0.000253409	0.000786386	0.00405454	2663.74	0.127064	1.09207	0.59183	0.789107	1
Campylobacterota	3.69697	-3.52523	-11.5133	1.69762e-06	1.3581e-05	2.7162e-05	0.342857	-1.85195	-3.60988	0.160809	0.257295	1	3.69697	-3.19473	-9.15605	2.86386e-06	4.58217e-05	4.58217e-05	0.46	2.18245	4.53924	0.0796444	0.212385	1
Cyanobacteria	193.286	1.23121	2.34764	0.0973217	0.259525	1	193.286	-1.79252	-3.4642	0.0559835	0.111967	0.895735	80.1212	-1.65693	-3.15344	0.0188455	0.0376911	0.301529	31.4706	-1.09561	-2.13704	0.210786	0.421571	1
Elusimicrobiota	0	-0.13533	-1.09834	0.896095	0.990019	1	1.47059	4.95632	31.0456	4.25981e-08	6.8157e-07	6.8157e-07	0	-0.0662143	-1.04697	0.949702	0.949702	1	1.47059	-4.8872	-29.5934	2.74014e-08	4.38422e-07	4.38422e-07
Firmicutes	7786.57	0.288641	1.22149	0.0677095	0.21667	1	7786.57	0.542992	1.45699	0.00652166	0.0260866	0.104347	5678.03	0.563411	1.47776	0.000155519	0.000786386	0.00248831	6225.15	-0.268221	-1.20432	0.149254	0.341152	1
Fusobacteriota	149.485	-4.04867	-16.549	1.3342e-06	1.3581e-05	2.13471e-05	1.25714	1.05303	2.07488	0.354912	0.473216	1	149.485	1.06007	2.08503	0.152877	0.244603	1	31.82	4.05571	16.63	7.5579e-05	0.000403088	0.00120926
Incertae Sedis (Eukaryota)	2.51429	2.26992	4.82296	0.00150875	0.00603499	0.02414	2.51429	-3.62447	-12.3332	0.00530778	0.0260866	0.0849245	0.121212	-0.971428	-1.96078	0.290136	0.422016	1	0	0.383128	1.30417	0.780446	0.891938	1
Proteobacteria	1058.03	-0.440138	-1.35673	0.227307	0.390292	1	837.286	0.280331	1.21447	0.542891	0.668173	1	1586.96	1.55517	2.93868	6.03074e-06	4.82459e-05	9.64918e-05	1586.96	1.71498	3.28291	6.46119e-05	0.000403088	0.00103379
Synergistota	3.0303	-2.91827	-7.55941	0.000914546	0.00487758	0.0146327	0.0571429	2.43906	5.42288	0.082008	0.145792	1	11.84	2.59824	6.05547	0.000294895	0.000786386	0.00471832	11.84	3.07745	8.44123	0.0125267	0.0400855	0.200427
Thermoplasmatota	0.121212	-0.0860706	-1.06148	0.929068	0.990019	1	0	1.90752	3.75163	0.189503	0.275641	1	1.32	2.96997	7.83521	0.000201731	0.000786386	0.0032277	1.32	1.14853	2.21688	0.37095	0.659279	1
Verrucomicrobiota	737.121	-0.327405	-1.25475	0.641151	0.854867	1	618.086	-2.72007	-6.58905	0.0021966	0.0175728	0.0351456	737.121	0.107524	1.07738	0.871035	0.949702	1	538.68	3.155	8.90736	0.000137945	0.00055178	0.00220712

## Sheet: 2. DAA Class Aggregated All
Name	Taxonomy	FHC vs. FPDAC - Max group mean	FHC vs. FPDAC - Log₂ fold change	FHC vs. FPDAC - Fold change	FHC vs. FPDAC - P-value	FHC vs. FPDAC - FDR p-value	FHC vs. FPDAC - Bonferroni	IHC vs. FHC - Max group mean	IHC vs. FHC - Log₂ fold change	IHC vs. FHC - Fold change	IHC vs. FHC - P-value	IHC vs. FHC - FDR p-value	IHC vs. FHC - Bonferroni	IPDAC vs. FPDAC - Max group mean	IPDAC vs. FPDAC - Log₂ fold change	IPDAC vs. FPDAC - Fold change	IPDAC vs. FPDAC - P-value	IPDAC vs. FPDAC - FDR p-value	IPDAC vs. FPDAC - Bonferroni	IPDAC vs. IHC - Max group mean	IPDAC vs. IHC - Log₂ fold change	IPDAC vs. IHC - Fold change	IPDAC vs. IHC - P-value	IPDAC vs. IHC - FDR p-value	IPDAC vs. IHC - Bonferroni
{Unknown Class} Firmicutes	Bacteria; Firmicutes;	28.7429	2.89217	7.42388	0.000254495	0.00237529	0.00712586	28.7429	-0.99429	-1.9921	0.311846	0.49003	1	13.94	2.44312	5.43817	0.00109052	0.00339272	0.0305345	13.94	0.545238	1.45926	0.552466	0.923294	1
{Unknown Class} Incertae Sedis	Eukaryota; Incertae Sedis;	2.51429	2.24735	4.7481	0.00186451	0.00870105	0.0522063	2.51429	-3.85454	-14.4655	0.00343915	0.0160493	0.0962961	0.121212	-1.26419	-2.40192	0.165453	0.289542	1	0	0.343004	1.2684	0.806553	0.923294	1
Actinobacteria	Bacteria; Actinobacteriota; Actinobacteria	549.057	0.287141	1.22022	0.533476	0.746866	1	875.676	1.10897	2.15692	0.0568932	0.144819	1	616.68	1.11718	2.16922	0.0101775	0.0237474	0.284969	875.676	-0.278936	-1.2133	0.60722	0.923294	1
Alphaproteobacteria	Bacteria; Proteobacteria; Alphaproteobacteria	143.543	0.253112	1.19178	0.730944	0.930292	1	143.543	-6.66499	-101.476	1.66088e-11	4.65046e-10	4.65046e-10	93.0606	-6.16935	-71.9713	3.22357e-17	4.51299e-16	9.02599e-16	1.66	0.242523	1.18306	0.798614	0.923294	1
Bacilli	Bacteria; Firmicutes; Bacilli	536.771	0.712497	1.63864	0.0652763	0.203082	1	589.471	1.03221	2.04516	0.0344682	0.107234	0.96511	1412.16	3.32179	9.99904	7.70483e-20	2.15735e-18	2.15735e-18	1412.16	1.57708	2.98365	0.000524204	0.00244629	0.0146777
Bacteroidia	Bacteria; Bacteroidota; Bacteroidia	5594.42	-0.308939	-1.2388	0.192138	0.358657	1	5320.34	-0.794889	-1.73494	0.00791276	0.031651	0.221557	5594.42	-0.694667	-1.61851	0.00186912	0.00523352	0.0523352	2663.74	0.409161	1.32791	0.142353	0.332158	1
Campylobacteria	Bacteria; Campylobacterota; Campylobacteria	3.69697	-3.22766	-9.36749	7.30392e-06	0.00020451	0.00020451	0.342857	-2.1935	-4.57412	0.094285	0.200481	1	3.69697	-3.17887	-9.056	1.43957e-06	8.06161e-06	4.03081e-05	0.46	2.24229	4.73146	0.0717871	0.189409	1
Elusimicrobia	Bacteria; Elusimicrobiota; Elusimicrobia	0	-0.176816	-1.13039	0.865125	0.980227	1	1.47059	4.6429	24.9834	1.91903e-07	2.68665e-06	5.37329e-06	0	-0.271394	-1.20697	0.79374	0.854797	1	1.47059	-4.73748	-26.6761	5.99153e-08	1.67763e-06	1.67763e-06
Fusobacteriia	Bacteria; Fusobacteriota; Fusobacteriia	149.485	-3.37078	-10.3444	4.51316e-05	0.000631842	0.00126368	1.25714	0.963159	1.94957	0.387886	0.557424	1	149.485	1.25747	2.39077	0.0896255	0.193039	1	31.82	3.66509	12.6853	0.000277287	0.00194101	0.00776404
Gammaproteobacteria	Bacteria; Proteobacteria; Gammaproteobacteria	964.97	-0.544256	-1.45827	0.140424	0.302451	1	693.743	0.129938	1.09425	0.78061	0.840656	1	1585.3	1.52936	2.88659	1.11003e-05	5.18014e-05	0.000310809	1585.3	1.94368	3.84686	7.75103e-06	0.000108514	0.000217029
Incertae Sedis	Bacteria; Firmicutes; Incertae Sedis	0.457143	-0.235602	-1.1774	0.662566	0.883421	1	0.457143	-1.96433	-3.90232	0.083333	0.194444	1	0.454545	-2.08608	-4.24594	0.00392941	0.0100021	0.110024	0.0588235	0.113851	1.08211	0.923294	0.923294	1
Kiritimatiellae	Bacteria; Verrucomicrobiota; Kiritimatiellae	1.91429	2.92113	7.57437	0.000749451	0.00419692	0.0209846	1.91429	-2.07355	-4.20922	0.10024	0.200481	1	0	0.412595	1.33108	0.684709	0.801399	1	0	-0.434979	-1.35189	0.747025	0.923294	1
Lentisphaeria	Bacteria; Verrucomicrobiota; Lentisphaeria	54.4	1.65385	3.14671	0.0278982	0.0976438	0.781151	54.4	-5.4089	-42.4855	4.72617e-07	4.41109e-06	1.32333e-05	21.7879	-0.850539	-1.80317	0.23403	0.385461	1	7.28	2.90451	7.48765	0.00446586	0.0156305	0.125044
Synergistia	Bacteria; Synergistota; Synergistia	3.0303	-2.60619	-6.08892	0.00344807	0.0137923	0.0965459	0.0571429	2.15687	4.45947	0.125033	0.233394	1	11.84	2.86446	7.28262	8.67403e-05	0.000346961	0.00242873	11.84	3.31377	9.94364	0.00729275	0.0226886	0.204197
Thermoplasmata	Archaea; Thermoplasmatota; Thermoplasmata	0.121212	-0.0332272	-1.0233	0.972694	0.980227	1	0	1.45837	2.74798	0.31502	0.49003	1	1.32	2.67645	6.39282	0.000805691	0.00281992	0.0225594	1.32	1.25131	2.38057	0.332749	0.665499	1
Vampirivibrionia	Bacteria; Cyanobacteria; Vampirivibrionia	189.029	1.35432	2.55677	0.118128	0.300689	1	189.029	-3.90569	-14.9875	0.000374983	0.00262488	0.0104995	79.697	-6.21286	-74.1749	3.48573e-13	2.44001e-12	9.76003e-12	25.7647	-3.66155	-12.6543	0.000475253	0.00244629	0.0133071
Verrucomicrobiae	Bacteria; Verrucomicrobiota; Verrucomicrobiae	715.333	-0.643486	-1.5621	0.380747	0.561101	1	561.771	-3.12034	-8.69595	0.000774458	0.00433696	0.0216848	715.333	-0.513808	-1.42781	0.457914	0.67482	1	531.4	3.25003	9.51383	0.000171444	0.00160014	0.00480042

## Sheet:  3. DAA Family Aggregated All
Name	Taxonomy	FHC vs. FPDAC - Max group mean	FHC vs. FPDAC - Log₂ fold change	FHC vs. FPDAC - Fold change	FHC vs. FPDAC - P-value	FHC vs. FPDAC - FDR p-value	FHC vs. FPDAC - Bonferroni	IHC vs. FHC - Max group mean	IHC vs. FHC - Log₂ fold change	IHC vs. FHC - Fold change	IHC vs. FHC - P-value	IHC vs. FHC - FDR p-value	IHC vs. FHC - Bonferroni	IPDAC vs. FPDAC - Max group mean	IPDAC vs. FPDAC - Log₂ fold change	IPDAC vs. FPDAC - Fold change	IPDAC vs. FPDAC - P-value	IPDAC vs. FPDAC - FDR p-value	IPDAC vs. FPDAC - Bonferroni	IPDAC vs. IHC - Max group mean	IPDAC vs. IHC - Log₂ fold change	IPDAC vs. IHC - Fold change	IPDAC vs. IHC - P-value	IPDAC vs. IHC - FDR p-value	IPDAC vs. IHC - Bonferroni
[Clostridium] methylpentosum group	Bacteria; Firmicutes; Clostridia; Oscillospirales; [Clostridium] methylpentosum group; ;	1.0303	-0.184926	-1.13676	0.717925	0.890556	1	0.828571	0.261762	1.19894	0.730903	0.82592	1	1.0303	-1.59575	-3.02251	0.00959662	0.022131	1	0.294118	-1.67258	-3.18785	0.0427902	0.142214	1
{Unknown Class} Firmicutes	Bacteria; Firmicutes; ; ; ;	28.7429	3.53772	11.6134	6.85572e-06	9.68371e-05	0.000774696	28.7429	-0.965309	-1.95248	0.3194	0.546851	1	13.94	2.82387	7.08058	0.000154141	0.000527817	0.017418	13.94	0.251458	1.19041	0.781422	0.896917	1
{Unknown Class} Incertae Sedis	Eukaryota; Incertae Sedis; ; ;	2.51429	2.19443	4.57709	0.00228721	0.0112371	0.258454	2.51429	-3.51381	-11.4225	0.00773258	0.0436891	0.873781	0.121212	-1.01407	-2.0196	0.26861	0.369163	1	0	0.305304	1.23568	0.827295	0.896917	1
{Unknown Family} Clostridia UCG-014	Bacteria; Firmicutes; Clostridia; Clostridia UCG-014; ;	237.943	3.2555	9.54997	2.44054e-06	3.93973e-05	0.000275781	237.943	0.731202	1.66002	0.401157	0.637252	1	62.04	0.721913	1.64937	0.268834	0.369163	1	187.676	-3.26478	-9.61165	5.949e-05	0.000742424	0.00672237
{Unknown Family} Clostridia vadinBB60 group	Bacteria; Firmicutes; Clostridia; Clostridia vadinBB60 group; ; ;	71.6571	1.89153	3.7103	0.000629745	0.00474408	0.0711612	71.6571	-4.0797	-16.9088	8.66549e-08	3.264e-06	9.79201e-06	27.2121	-2.43893	-5.42241	7.56897e-06	3.56372e-05	0.000855294	3.48	-0.250766	-1.18984	0.734559	0.882882	1
{Unknown Family} DTU014	Bacteria; Firmicutes; Incertae Sedis; DTU014; ; ;	0.457143	-0.28239	-1.21621	0.601518	0.828921	1	0.457143	-1.76248	-3.39282	0.126251	0.30354	1	0.454545	-1.88073	-3.68261	0.0105378	0.0238154	1	0.0588235	0.164144	1.1205	0.890954	0.92365	1
{Unknown Family} Enterobacterales	Bacteria; Proteobacteria; Gammaproteobacteria; Enterobacterales; {Unknown Family} Enterobacterales	1.69697	-2.07448	-4.21193	0.0019394	0.0104358	0.219152	0.617647	0.00773809	1.00538	0.993439	0.993439	1	2.68	1.17847	2.26336	0.0434885	0.0832915	1	2.68	3.24521	9.48214	0.000133583	0.00125791	0.0150949
{Unknown Family} Gastranaerophilales	Bacteria; Cyanobacteria; Vampirivibrionia; Gastranaerophilales; ; ;	189.029	1.80309	3.48968	0.0361953	0.108122	1	189.029	-2.6429	-6.24588	0.0154302	0.0645783	1	79.697	-5.53668	-46.42	7.54307e-11	8.52367e-10	8.52367e-09	25.7647	-4.69691	-25.9365	6.43621e-06	0.000145458	0.000727291
{Unknown Family} Izemoplasmatales	Bacteria; Firmicutes; Bacilli; Izemoplasmatales; ; ;	17.8788	-0.773372	-1.70926	0.250859	0.460523	1	7.37143	-5.06929	-33.5744	3.69778e-05	0.000596927	0.00417849	17.8788	-6.10107	-68.6442	8.04053e-13	1.81716e-11	9.0858e-11	0.04	-0.258406	-1.19616	0.841584	0.897161	1
{Unknown Family} Lactobacillales	Bacteria; Firmicutes; Bacilli; Lactobacillales; ; ;	21.0571	1.65129	3.14114	0.0605698	0.166936	1	21.0571	1.37689	2.59709	0.207265	0.448876	1	5.32	3.57993	11.9582	1.4599e-05	6.10997e-05	0.00164969	5.32	0.55175	1.46586	0.584587	0.795883	1
{Unknown Family} RF39	Bacteria; Firmicutes; Bacilli; RF39; ; ;	58.2571	1.98088	3.94734	0.00959252	0.0401465	1	58.2571	0.111816	1.08059	0.907558	0.932309	1	25	-0.634735	-1.55265	0.387909	0.480523	1	25.8529	-2.72743	-6.62275	0.00260132	0.0172911	0.293949
{Unknown Family} WCHB1-41	Bacteria; Verrucomicrobiota; Kiritimatiellae; WCHB1-41; ; ; Uncultured bacterium	1.91429	3.17875	9.0552	0.00027148	0.00235979	0.0306773	1.91429	-2.05831	-4.16498	0.107262	0.276525	1	0	0.783523	1.72133	0.444402	0.534227	1	0	-0.336915	-1.26305	0.804769	0.896917	1
{Unknown Order} Bacilli	Bacteria; Firmicutes; Bacilli; ; ;	0	0.184904	1.13674	0.857868	0.950098	1	0.0294118	0.929557	1.90469	0.476102	0.690696	1	0.6	3.61749	12.2736	2.27563e-05	9.18381e-05	0.00257147	0.6	2.50303	5.66875	0.0278936	0.101677	1
{Unknown Order} Clostridia	Bacteria; Firmicutes; Clostridia; ; ; ;	136.971	0.430778	1.34796	0.0529534	0.153429	1	136.971	0.25426	1.19272	0.364934	0.606434	1	88.1212	-0.302573	-1.23334	0.154098	0.229119	1	124.5	-0.987611	-1.9829	0.000168867	0.00146785	0.019082
{Unknown Order} Gammaproteobacteria	Bacteria; Proteobacteria; Gammaproteobacteria; {Unknown Order} Gammaproteobacteria	14.697	-1.81844	-3.52699	0.00314166	0.014792	0.355008	11.0882	2.04127	4.11609	0.00863915	0.0464868	0.976224	43.04	3.27729	9.69534	9.46128e-09	7.6366e-08	1.06912e-06	43.04	3.05445	8.30773	1.97084e-05	0.00031815	0.00222705
{Unknown Order} Negativicutes	Bacteria; Firmicutes; Negativicutes; ; ; ;	13.9091	-1.86376	-3.63954	0.00732147	0.0318203	0.827327	8.2	-2.69386	-6.47044	0.0447296	0.140401	1	13.9091	-4.09165	-17.0494	1.347e-07	8.45614e-07	1.52211e-05	0.26	0.465968	1.38124	0.732202	0.882882	1
Actinomycetaceae	Bacteria; Actinobacteriota; Actinobacteria; Actinomycetales; Actinomycetaceae;	0.242424	-0.28065	-1.21474	0.667982	0.876028	1	0.676471	1.83543	3.56878	0.00711387	0.0423088	0.803867	1.54	2.52302	5.74785	4.47092e-06	2.29643e-05	0.000505214	1.54	0.968242	1.95646	0.0793466	0.224154	1
Akkermansiaceae	Bacteria; Verrucomicrobiota; Verrucomicrobiae; Verrucomicrobiales; Akkermansiaceae;	713.152	-0.641572	-1.56003	0.374645	0.587985	1	551.429	-2.60478	-6.08297	0.00436835	0.0308514	0.493623	713.152	0.0932673	1.06678	0.891124	0.899081	1	530.44	3.33962	10.1234	8.794e-05	0.000903384	0.00993723
Bacteroidaceae	Bacteria; Bacteroidota; Bacteroidia; Bacteroidales; Bacteroidaceae;	3108.12	-0.549494	-1.46357	0.0712658	0.18728	1	2608.94	-0.970221	-1.95914	0.0117334	0.0530349	1	3108.12	-0.844371	-1.79548	0.00329104	0.00845199	0.371888	1665.44	0.675344	1.59698	0.0597745	0.177751	1
Barnesiellaceae	Bacteria; Bacteroidota; Bacteroidia; Bacteroidales; Barnesiellaceae;	114.273	-0.35295	-1.27717	0.562687	0.794796	1	104.343	-2.32821	-5.02183	0.00271773	0.0204735	0.307103	114.273	-2.21588	-4.64566	0.000127192	0.000449147	0.0143727	26.4706	0.465282	1.38059	0.521539	0.718707	1
Bifidobacteriaceae	Bacteria; Actinobacteriota; Actinobacteria; Bifidobacteriales; Bifidobacteriaceae;	548.629	0.0989409	1.07099	0.843756	0.950098	1	874.735	1.02119	2.0296	0.107309	0.276525	1	613.64	1.56775	2.96442	0.000924723	0.00261234	0.104494	874.735	0.447613	1.36378	0.44867	0.685488	1
Campylobacteraceae	Bacteria; Campylobacterota; Campylobacteria; Campylobacterales; Campylobacteraceae;	2.57576	-3.17781	-9.04935	1.1355e-05	0.000142568	0.00128311	0.342857	-1.46311	-2.75702	0.283984	0.509368	1	2.57576	-3.01587	-8.0885	8.13508e-06	3.67706e-05	0.000919264	0.46	1.62505	3.08453	0.212885	0.437382	1
Carnobacteriaceae	Bacteria; Firmicutes; Bacilli; Lactobacillales; Carnobacteriaceae;	5.42424	0.289868	1.22253	0.655103	0.876028	1	0.628571	0.673326	1.59475	0.413416	0.637252	1	5.42424	2.09742	4.27944	0.000356635	0.00115142	0.0402997	1.4	1.13423	2.19501	0.128578	0.315855	1
Comamonadaceae	Bacteria; Proteobacteria; Gammaproteobacteria; Burkholderiales; Comamonadaceae;	2.15152	-1.03302	-2.04631	0.113563	0.26189	1	1.05714	-0.587769	-1.50292	0.50392	0.693695	1	5.38	1.71021	3.27208	0.00447072	0.0109824	0.505191	5.38	3.331	10.0631	3.8387e-05	0.000542217	0.00433774
Eggerthellaceae	Bacteria; Actinobacteriota; Coriobacteriia; Coriobacteriales; Eggerthellaceae;	29.2571	0.728029	1.65637	0.0263629	0.0912174	1	29.2571	0.223998	1.16797	0.587823	0.738044	1	22.98	0.793793	1.73363	0.0109683	0.0243023	1	22.98	-0.158234	-1.11592	0.68226	0.86552	1
Elusimicrobiaceae	Bacteria; Elusimicrobiota; Elusimicrobia; Elusimicrobiales; Elusimicrobiaceae;	0	-0.238868	-1.18007	0.820468	0.950098	1	1.47059	5.16568	35.8942	1.01791e-08	5.75117e-07	1.15023e-06	0	-0.333125	-1.25974	0.753776	0.801173	1	1.47059	-5.25994	-38.3177	2.81035e-09	1.58785e-07	3.17569e-07
Enterobacteriaceae	Bacteria; Proteobacteria; Gammaproteobacteria; Enterobacterales; Enterobacteriaceae;	544.939	-2.42851	-5.38338	3.30351e-05	0.000373296	0.00373296	353.706	2.50559	5.67883	0.000697274	0.00871682	0.0787919	1304.92	3.03943	8.22167	3.48206e-08	2.62315e-07	3.93473e-06	1304.92	2.96235	7.79392	1.67164e-05	0.000314826	0.00188895
Enterococcaceae	Bacteria; Firmicutes; Bacilli; Lactobacillales; Enterococcaceae;	31.697	-5.70143	-52.0356	3.3942e-10	1.91772e-08	3.83544e-08	7.29412	4.55055	23.4342	5.59024e-05	0.000789622	0.00631697	263.88	5.80686	55.9807	6.04554e-13	1.70786e-11	6.83146e-11	263.88	6.95767	124.299	6.0615e-12	6.8495e-10	6.8495e-10
Erwiniaceae	Bacteria; Proteobacteria; Gammaproteobacteria; Enterobacterales; Erwiniaceae;	1.30303	-1.82786	-3.5501	0.0237607	0.0894988	1	1.70588	3.32086	9.99262	0.000798979	0.00871682	0.0902846	13.64	4.87726	29.3901	2.96158e-12	5.57764e-11	3.34659e-10	13.64	3.38425	10.4415	6.57012e-05	0.000742424	0.00742424
Erysipelotrichaceae	Bacteria; Firmicutes; Bacilli; Erysipelotrichales; Erysipelotrichaceae; Erysipelotrichaceae	70.0303	0.259566	1.19712	0.668595	0.876028	1	177.294	2.50813	5.68884	0.0010445	0.00983571	0.118028	117.66	1.10121	2.14534	0.0541766	0.100224	1	177.294	-1.66649	-3.17442	0.0194053	0.0843386	1
Eubacteriaceae	Bacteria; Firmicutes; Clostridia; Eubacteriales; Eubacteriaceae;	0.142857	0.579173	1.49399	0.483351	0.709333	1	0.142857	0.197022	1.14633	0.856785	0.904829	1	0.44	1.80163	3.48614	0.0220048	0.0444025	1	0.44	1.02544	2.03557	0.313883	0.54535	1
Family XI	Bacteria; Firmicutes; Clostridia; Peptostreptococcales-Tissierellales; Family XI	9.27273	-1.88662	-3.69768	0.00147189	0.00831618	0.166324	0.571429	-1.07765	-2.1106	0.302857	0.526506	1	9.27273	-2.52226	-5.74483	3.85298e-05	0.000150133	0.00435386	0.36	0.44201	1.3585	0.665894	0.864729	1
Flavobacteriaceae	Bacteria; Bacteroidota; Bacteroidia; Flavobacteriales; Flavobacteriaceae;	6.97143	4.12805	17.485	5.62992e-07	1.59045e-05	6.36181e-05	6.97143	-2.40055	-5.28006	0.0117152	0.0530349	1	0.36	0.344452	1.26967	0.711195	0.778769	1	0.794118	-1.38304	-2.60817	0.167958	0.385421	1
Fusobacteriaceae	Bacteria; Fusobacteriota; Fusobacteriia; Fusobacteriales; Fusobacteriaceae;	148.667	-4.03332	-16.3739	1.37434e-06	2.92277e-05	0.000155301	1.08571	1.38012	2.6029	0.222908	0.449796	1	148.667	0.717394	1.64421	0.332699	0.427216	1	31.82	3.37059	10.3431	0.00090839	0.0068432	0.102648
Gemellaceae	Bacteria; Firmicutes; Bacilli; Staphylococcales; Gemellaceae;	15.2424	0.825635	1.77232	0.30155	0.501106	1	0.529412	2.0788	4.22455	0.0181172	0.073116	1	15.2424	2.64877	6.27131	0.000239503	0.000795995	0.0270638	0.8	-0.255668	-1.19389	0.742246	0.882882	1
Hafniaceae	Bacteria; Proteobacteria; Gammaproteobacteria; Enterobacterales; Hafniaceae;	3	-3.66766	-12.7079	1.55191e-06	2.92277e-05	0.000175366	0.228571	-2.12374	-4.35821	0.0986089	0.271776	1	3	-3.80695	-13.996	9.31134e-07	5.5378e-06	0.000105218	0.44	1.98445	3.95711	0.100992	0.259365	1
Helicobacteraceae	Bacteria; Campylobacterota; Campylobacteria; Campylobacterales; Helicobacteraceae;	1.12121	-2.96946	-7.83242	0.000407599	0.0032899	0.0460586	0	-1.54704	-2.92218	0.253078	0.491835	1	1.12121	-3.66975	-12.7264	4.10256e-05	0.00015453	0.00463589	0	0.846751	1.79845	0.517742	0.718707	1
Lactobacillaceae	Bacteria; Firmicutes; Bacilli; Lactobacillales; Lactobacillaceae;	18.1143	0.959756	1.94498	0.141103	0.318892	1	41.1471	1.85082	3.60705	0.0232308	0.0875026	1	450.26	6.90175	119.573	1.84826e-29	2.08853e-27	2.08853e-27	450.26	4.09118	17.0438	6.61012e-08	1.87455e-06	7.46944e-06
Leptotrichiaceae	Bacteria; Fusobacteriota; Fusobacteriia; Fusobacteriales; Leptotrichiaceae;	0.818182	-1.4037	-2.6458	0.0644451	0.173388	1	0.171429	0.0386213	1.02713	0.977733	0.986463	1	0.818182	-2.33917	-5.06011	0.00917993	0.0216111	1	0.147059	-0.974087	-1.9644	0.493932	0.715568	1
Marinifilaceae	Bacteria; Bacteroidota; Bacteroidia; Bacteroidales; Marinifilaceae;	94.2727	-0.400245	-1.31973	0.351235	0.559008	1	74.9714	-1.21093	-2.31487	0.0272526	0.0993403	1	94.2727	-0.953028	-1.93593	0.0191166	0.039276	1	34.82	0.658151	1.57806	0.199221	0.417129	1
Methanomethylophilaceae	Archaea; Thermoplasmatota; Thermoplasmata; Methanomassiliicoccales; Methanomethylophilaceae;	0.121212	-0.1496	-1.10926	0.874807	0.950512	1	0	1.63808	3.11252	0.257544	0.491835	1	1.32	2.58289	5.99139	0.000963258	0.00265483	0.108848	1.32	1.09441	2.13525	0.397657	0.651235	1
Micrococcaceae	Bacteria; Actinobacteriota; Actinobacteria; Micrococcales; Micrococcaceae;	0.0571429	0.309012	1.23886	0.740816	0.890556	1	0.205882	2.49691	5.64476	0.0103512	0.0508557	1	1.3	4.34469	20.3181	5.79265e-08	3.85041e-07	6.54569e-06	1.3	1.53877	2.90547	0.0537359	0.168671	1
Monoglobaceae	Bacteria; Firmicutes; Clostridia; Monoglobales; Monoglobaceae;	33.8182	-0.378497	-1.29999	0.413101	0.630816	1	32.9143	-1.4513	-2.73454	0.0146386	0.0636218	1	33.8182	-2.78796	-6.90655	7.01567e-10	6.09824e-09	7.92771e-08	12.0294	-0.95817	-1.94284	0.0884565	0.23799	1
Moraxellaceae	Bacteria; Proteobacteria; Gammaproteobacteria; Pseudomonadales; Moraxellaceae;	0	0.754872	1.68748	0.506995	0.734492	1	0.941176	4.23842	18.8752	0.00190476	0.0165567	0.215237	2.48	6.71336	104.936	9.35399e-11	9.3952e-10	1.057e-08	2.48	1.72007	3.29453	0.119008	0.298842	1
Morganellaceae	Bacteria; Proteobacteria; Gammaproteobacteria; Enterobacterales; Morganellaceae;	0	-0.184161	-1.13616	0.86221	0.950098	1	1.61765	0.326577	1.25403	0.794799	0.86358	1	0.68	3.06548	8.37145	0.00062941	0.00182368	0.0711234	1.61765	2.92306	7.58454	0.00542551	0.0291944	0.613083
Muribaculaceae	Bacteria; Bacteroidota; Bacteroidia; Bacteroidales; Muribaculaceae; ;	229.114	0.746973	1.67827	0.384143	0.594632	1	229.114	0.934072	1.91066	0.389231	0.628673	1	195.879	-1.26642	-2.40564	0.118214	0.19252	1	96.5	-2.94747	-7.71394	0.00360033	0.0203419	0.406838
Neisseriaceae	Bacteria; Proteobacteria; Gammaproteobacteria; Burkholderiales; Neisseriaceae;	0.030303	0.0929267	1.06653	0.915843	0.961693	1	0.0285714	0.813825	1.75787	0.509528	0.693695	1	0.28	2.10571	4.30408	0.00620928	0.0149287	0.701649	0.28	1.19895	2.29573	0.281428	0.507764	1
Oxalobacteraceae	Bacteria; Proteobacteria; Gammaproteobacteria; Burkholderiales; Oxalobacteraceae;	2.22857	1.80866	3.50318	0.00620316	0.0280383	0.700957	2.22857	-0.338109	-1.2641	0.677754	0.797773	1	1.16	1.22375	2.33553	0.0610604	0.109521	1	1.16	-0.246807	-1.18658	0.751712	0.884828	1
Paenibacillaceae	Bacteria; Firmicutes; Bacilli; Paenibacillales; Paenibacillaceae;	5.54545	-3.24856	-9.50419	0.000168951	0.00173559	0.0190914	0	1.67231	3.18724	0.270083	0.492249	1	5.54545	-2.60041	-6.06459	0.00283559	0.00745168	0.320422	0	-1.02416	-2.03377	0.49119	0.715568	1
Pasteurellaceae	Bacteria; Proteobacteria; Gammaproteobacteria; Enterobacterales; Pasteurellaceae;	25.8788	1.09953	2.14286	0.150402	0.326834	1	8.38235	2.45272	5.47449	0.00944715	0.048524	1	25.8788	3.18188	9.0749	1.00425e-05	4.36463e-05	0.0011348	22.68	-0.370376	-1.29269	0.672421	0.864729	1
Peptococcaceae	Bacteria; Firmicutes; Clostridia; Peptococcales; Peptococcaceae;	9.71429	0.564758	1.47914	0.295222	0.497912	1	9.71429	-1.97846	-3.94072	0.00673154	0.0422591	0.760664	7.24242	-1.25654	-2.38923	0.0180046	0.0376762	1	3.16	0.157152	1.11508	0.822471	0.896917	1
Planococcaceae	Bacteria; Firmicutes; Bacilli; Bacillales; Planococcaceae	0.0606061	0.0851346	1.06079	0.929795	0.961693	1	1.61765	3.3624	10.2845	0.00241072	0.0194579	0.272411	0.0606061	0.668174	1.58906	0.462247	0.549831	1	1.61765	-2.77936	-6.86547	0.00691183	0.0355017	0.781037
Porphyromonadaceae	Bacteria; Bacteroidota; Bacteroidia; Bacteroidales; Porphyromonadaceae;	3.66667	-1.95652	-3.88125	0.0014146	0.00831618	0.15985	0.914286	-1.68136	-3.2073	0.185656	0.428146	1	3.66667	-3.17693	-9.0438	1.88769e-06	1.06655e-05	0.000213309	0.22	0.460952	1.37645	0.713951	0.882882	1
Pseudomonadaceae	Bacteria; Proteobacteria; Gammaproteobacteria; Pseudomonadales; Pseudomonadaceae;	0.314286	2.28314	4.86737	0.0259184	0.0912174	1	0.314286	1.47231	2.77467	0.299005	0.526506	1	32.62	8.51812	366.614	7.81645e-19	2.9442e-17	8.83259e-17	32.62	4.76266	27.1459	0.000213474	0.00172304	0.0241225
Puniceicoccaceae	Bacteria; Verrucomicrobiota; Verrucomicrobiae; Opitutales; Puniceicoccaceae;	10.3429	2.39799	5.27069	0.00100937	0.00712867	0.114059	10.3429	-4.54436	-23.3339	0.00084854	0.00871682	0.095885	2.18182	-0.843801	-1.79477	0.254049	0.363387	1	0.96	1.30257	2.46667	0.33552	0.565878	1
Rikenellaceae	Bacteria; Bacteroidota; Bacteroidia; Bacteroidales; Rikenellaceae;	1352.97	-0.524466	-1.4384	0.203886	0.383986	1	965.171	-1.05817	-2.08229	0.0425911	0.137508	1	1352.97	-1.37765	-2.59844	0.000403212	0.00126564	0.0455629	436.412	0.204989	1.15268	0.673418	0.864729	1
Ruminococcaceae	Bacteria; Firmicutes; Clostridia; Oscillospirales; Ruminococcaceae; Ruminococcus;	2338.17	0.0930432	1.06662	0.73195	0.890556	1	2338.17	0.211118	1.15759	0.538428	0.712631	1	1677.7	-0.527211	-1.44114	0.0396376	0.0772251	1	2004.47	-0.831373	-1.77938	0.00933192	0.0439378	1
Selenomonadaceae	Bacteria; Firmicutes; Negativicutes; Veillonellales-Selenomonadales; Selenomonadaceae; Megamonas;	0.657143	1.07697	2.1096	0.309997	0.507676	1	23.3235	5.224	37.375	2.78968e-07	7.88083e-06	3.15233e-05	43.96	5.26604	38.48	5.55314e-08	3.85041e-07	6.27505e-06	43.96	-1.03494	-2.04902	0.251507	0.465906	1
Sphingobacteriaceae	Bacteria; Bacteroidota; Bacteroidia; Sphingobacteriales; Sphingobacteriaceae; Sphingobacterium;	0	0.0491825	1.03468	0.961693	0.961693	1	0	1.59364	3.01809	0.22207	0.449796	1	0.42	3.60706	12.1853	4.35575e-05	0.000158774	0.004922	0.42	1.96424	3.90208	0.0814272	0.224421	1
Streptococcaceae	Bacteria; Firmicutes; Bacilli; Lactobacillales; Streptococcaceae;	177.057	0.462454	1.37788	0.348493	0.559008	1	177.057	-0.536467	-1.45042	0.389443	0.628673	1	433.94	3.06179	8.35006	4.48525e-11	5.63148e-10	5.06833e-09	433.94	3.1358	8.78961	6.63557e-08	1.87455e-06	7.49819e-06
Succinivibrionaceae	Bacteria; Proteobacteria; Gammaproteobacteria; Enterobacterales; Succinivibrionaceae; {Unknown Genus} Succinivibrionaceae	65.9143	9.35175	653.367	6.47995e-19	7.32234e-17	7.32234e-17	65.9143	-6.74422	-107.204	1.45853e-06	2.74689e-05	0.000164813	12.06	6.61023	97.696	9.97721e-11	9.3952e-10	1.12742e-08	12.06	4.0027	16.03	0.00298608	0.0187459	0.337427
Sutterellaceae	Bacteria; Proteobacteria; Gammaproteobacteria; Burkholderiales; Sutterellaceae;	515.6	0.0407027	1.02861	0.927617	0.961693	1	515.6	-1.55509	-2.93853	0.00607448	0.0403774	0.686416	363	-1.48325	-2.79578	0.000456839	0.00139521	0.0516229	139.618	0.031141	1.02182	0.953012	0.96486	1
Synergistaceae	Bacteria; Synergistota; Synergistia; Synergistales; Synergistaceae;	3.0303	-2.60372	-6.07852	0.00211693	0.0108733	0.239213	0.0571429	2.21163	4.63198	0.107673	0.276525	1	11.84	2.35861	5.12876	0.000623493	0.00182368	0.0704547	11.84	2.7507	6.73042	0.0240042	0.0935335	1
UCG-010	Bacteria; Firmicutes; Clostridia; Oscillospirales; UCG-010; ;	57.3143	1.76746	3.40453	0.00141708	0.00831618	0.160131	57.3143	-0.908715	-1.87737	0.196724	0.444597	1	17.6364	-0.586713	-1.50182	0.269192	0.369163	1	8.91176	-1.44545	-2.72349	0.029598	0.104518	1
Uncultured-2	Bacteria; Actinobacteriota; Coriobacteriia; Coriobacteriales; Coriobacteriales Incertae Sedis; Uncultured	1.57576	0.663833	1.58429	0.427659	0.64434	1	2.47059	0.646421	1.56528	0.576014	0.731343	1	5.5	2.56649	5.92366	0.00109896	0.00295673	0.124183	5.5	1.25624	2.38872	0.238261	0.448725	1
Uncultured-3	Bacteria; Actinobacteriota; Coriobacteriia; Coriobacteriales; Eggerthellaceae; Uncultured	0.0909091	-1.01969	-2.02748	0.282475	0.491072	1	0	1.57027	2.96961	0.229836	0.455641	1	0.72	3.46362	11.032	6.63155e-06	3.25811e-05	0.000749365	0.72	2.91303	7.532	0.00893249	0.0438857	1
Uncultured-5	Bacteria; Bacteroidota; Bacteroidia; Bacteroidales; Marinifilaceae; Uncultured	143.543	0.80122	1.74257	0.256752	0.460523	1	143.543	-6.58022	-95.685	1.39573e-11	1.57717e-09	1.57717e-09	93.0606	-7.1914	-146.159	8.95712e-22	5.06077e-20	1.01215e-19	1.41176	-1.4124	-2.66179	0.147884	0.348144	1
VadinBE97	Bacteria; Verrucomicrobiota; Lentisphaeria; Victivallales; VadinBE97;	15.3429	2.44561	5.44757	0.00131942	0.00831618	0.149095	15.3429	-2.89625	-7.44487	0.0295739	0.104433	1	2.60606	1.16141	2.23675	0.11456	0.190372	1	2.3	1.61203	3.05683	0.217278	0.438435	1
Vibrionaceae	Bacteria; Proteobacteria; Gammaproteobacteria; Enterobacterales; Vibrionaceae;	0.333333	-0.96431	-1.95113	0.181995	0.354577	1	0.264706	1.93534	3.82469	0.0350932	0.116633	1	0.7	1.59608	3.02321	0.00389936	0.00979173	0.440628	0.7	0.625049	1.54226	0.408366	0.655323	1
Victivallaceae	Bacteria; Verrucomicrobiota; Lentisphaeria; Victivallales; Victivallaceae; Victivallis;	39.0571	1.23145	2.34802	0.0839079	0.209654	1	39.0571	-5.10534	-34.424	9.49411e-07	2.14567e-05	0.000107283	19.1818	-1.6438	-3.12488	0.0164777	0.0351317	1	4.98	2.2301	4.69168	0.0252465	0.0950951	1
Xanthomonadaceae	Bacteria; Proteobacteria; Gammaproteobacteria; Xanthomonadales; Xanthomonadaceae; ;	0	0.259768	1.19729	0.819472	0.950098	1	0	2.79079	6.9201	0.0543961	0.161757	1	15.46	7.06404	133.81	6.61742e-12	1.06824e-10	7.47769e-10	15.46	4.01348	16.1502	0.00110357	0.00779393	0.124703
Yersiniaceae	Bacteria; Proteobacteria; Gammaproteobacteria; Enterobacterales; Yersiniaceae;	7.12121	-4.96721	-31.2808	7.94993e-10	2.99447e-08	8.98342e-08	0.205882	-0.180563	-1.13333	0.877963	0.915274	1	7.12121	-3.24682	-9.49269	2.56341e-06	1.37936e-05	0.000289666	0.48	1.90095	3.7346	0.0715906	0.207429	1

## Sheet: 4. DAA Family FHC vs FPDAC
Name	Taxonomy	FHC vs. FPDAC - Max group mean	FHC vs. FPDAC - Log₂ fold change*	FHC vs. FPDAC - Fold change*	FHC vs. FPDAC - P-value	FHC vs. FPDAC - FDR p-value	FHC vs. FPDAC - Bonferroni
Enterococcaceae	Bacteria; Firmicutes; Bacilli; Lactobacillales; Enterococcaceae;	31.697	-5.70143	-52.0356	3.3942e-10	1.91772e-08	3.83544e-08
Yersiniaceae	Bacteria; Proteobacteria; Gammaproteobacteria; Enterobacterales; Yersiniaceae;	7.12121	-4.96721	-31.2808	7.94993e-10	2.99447e-08	8.98342e-08
Fusobacteriaceae	Bacteria; Fusobacteriota; Fusobacteriia; Fusobacteriales; Fusobacteriaceae;	148.667	-4.03332	-16.3739	1.37434e-06	2.92277e-05	0.000155301
Hafniaceae	Bacteria; Proteobacteria; Gammaproteobacteria; Enterobacterales; Hafniaceae;	3	-3.66766	-12.7079	1.55191e-06	2.92277e-05	0.000175366
Paenibacillaceae	Bacteria; Firmicutes; Bacilli; Paenibacillales; Paenibacillaceae;	5.54545	-3.24856	-9.50419	0.000168951	0.00173559	0.0190914
Campylobacteraceae	Bacteria; Campylobacterota; Campylobacteria; Campylobacterales; Campylobacteraceae;	2.57576	-3.17781	-9.04935	1.1355e-05	0.000142568	0.00128311
Helicobacteraceae	Bacteria; Campylobacterota; Campylobacteria; Campylobacterales; Helicobacteraceae;	1.12121	-2.96946	-7.83242	0.000407599	0.0032899	0.0460586
Synergistaceae	Bacteria; Synergistota; Synergistia; Synergistales; Synergistaceae;	3.0303	-2.60372	-6.07852	0.00211693	0.0108733	0.239213
Enterobacteriaceae	Bacteria; Proteobacteria; Gammaproteobacteria; Enterobacterales; Enterobacteriaceae;	544.939	-2.42851	-5.38338	3.30351e-05	0.000373296	0.00373296
{Unknown Family} Enterobacterales	Bacteria; Proteobacteria; Gammaproteobacteria; Enterobacterales; {Unknown Family} Enterobacterales	1.69697	-2.07448	-4.21193	0.0019394	0.0104358	0.219152
Porphyromonadaceae	Bacteria; Firmicutes; Clostridia; Peptostreptococcales-Tissierellales; Family XI	3.66667	-1.95652	-3.88125	0.0014146	0.00831618	0.15985
Family XI	Bacteria; Bacteroidota; Bacteroidia; Bacteroidales; Porphyromonadaceae;	9.27273	-1.88662	-3.69768	0.00147189	0.00831618	0.166324
{Unknown Order} Negativicutes	Bacteria; Firmicutes; Negativicutes; ; ; ;	13.9091	-1.86376	-3.63954	0.00732147	0.0318203	0.827327
{Unknown Order} Gammaproteobacteria	Bacteria; Proteobacteria; Gammaproteobacteria; {Unknown Order} Gammaproteobacteria	14.697	-1.81844	-3.52699	0.00314166	0.014792	0.355008
UCG-010	Bacteria; Firmicutes; Clostridia; Oscillospirales; UCG-010; ;	57.3143	1.76746	3.40453	0.00141708	0.00831618	0.160131
Oxalobacteraceae	Bacteria; Proteobacteria; Gammaproteobacteria; Burkholderiales; Oxalobacteraceae;	2.22857	1.80866	3.50318	0.00620316	0.0280383	0.700957
{Unknown Family} Clostridia vadinBB60 group	Bacteria; Firmicutes; Clostridia; Clostridia vadinBB60 group; ; ;	71.6571	1.89153	3.7103	0.000629745	0.00474408	0.0711612
{Unknown Family} RF39	Bacteria; Firmicutes; Bacilli; RF39; ; ;	58.2571	1.98088	3.94734	0.00959252	0.0401465	1
{Unknown Class} Incertae Sedis	Eukaryota; Incertae Sedis; ; ;	2.51429	2.19443	4.57709	0.00228721	0.0112371	0.258454
Puniceicoccaceae	Bacteria; Verrucomicrobiota; Verrucomicrobiae; Opitutales; Puniceicoccaceae;	10.3429	2.39799	5.27069	0.00100937	0.00712867	0.114059
VadinBE97	Bacteria; Verrucomicrobiota; Lentisphaeria; Victivallales; VadinBE97;	15.3429	2.44561	5.44757	0.00131942	0.00831618	0.149095
{Unknown Family} WCHB1-41	Bacteria; Verrucomicrobiota; Kiritimatiellae; WCHB1-41; ; ; Uncultured bacterium	1.91429	3.17875	9.0552	0.00027148	0.00235979	0.0306773
{Unknown Family} Clostridia UCG-014	Bacteria; Firmicutes; Clostridia; Clostridia UCG-014; ;	237.943	3.2555	9.54997	2.44054e-06	3.93973e-05	0.000275781
{Unknown Class} Firmicutes	Bacteria; Firmicutes; ; ; ;	28.7429	3.53772	11.6134	6.85572e-06	9.68371e-05	0.000774696
Flavobacteriaceae	Bacteria; Bacteroidota; Bacteroidia; Flavobacteriales; Flavobacteriaceae;	6.97143	4.12805	17.485	5.62992e-07	1.59045e-05	6.36181e-05
Succinivibrionaceae	Bacteria; Proteobacteria; Gammaproteobacteria; Enterobacterales; Succinivibrionaceae; {Unknown Genus} Succinivibrionaceae	65.9143	9.35175	653.367	6.47995e-19	7.32234e-17	7.32234e-17
*negative values: overrepresentation in FPDAC, positive values: overrepresentation in FHC

## Sheet: 5. DAA Family IPDAC vs IHC
Name	Taxonomy	IPDAC vs. IHC - Max group mean	IPDAC vs. IHC - Log₂ fold change*	IPDAC vs. IHC - Fold change*	IPDAC vs. IHC - P-value	IPDAC vs. IHC - FDR p-value	IPDAC vs. IHC - Bonferroni
Enterococcaceae	Bacteria; Firmicutes; Bacilli; Lactobacillales; Enterococcaceae;	263.88	6.95767	124.299	6.0615e-12	6.8495e-10	6.8495e-10
Pseudomonadaceae	Bacteria; Proteobacteria; Gammaproteobacteria; Pseudomonadales; Pseudomonadaceae;	32.62	4.76266	27.1459	0.000213474	0.00172304	0.0241225
Lactobacillaceae	Bacteria; Firmicutes; Bacilli; Lactobacillales; Lactobacillaceae;	450.26	4.09118	17.0438	6.61012e-08	1.87455e-06	7.46944e-06
Xanthomonadaceae	Bacteria; Proteobacteria; Gammaproteobacteria; Xanthomonadales; Xanthomonadaceae; ;	15.46	4.01348	16.1502	0.00110357	0.00779393	0.124703
Succinivibrionaceae	Bacteria; Proteobacteria; Gammaproteobacteria; Enterobacterales; Succinivibrionaceae; {Unknown Genus} Succinivibrionaceae	12.06	4.0027	16.03	0.00298608	0.0187459	0.337427
Erwiniaceae	Bacteria; Proteobacteria; Gammaproteobacteria; Enterobacterales; Erwiniaceae;	13.64	3.38425	10.4415	6.57012e-05	0.000742424	0.00742424
Fusobacteriaceae	Bacteria; Fusobacteriota; Fusobacteriia; Fusobacteriales; Fusobacteriaceae;	31.82	3.37059	10.3431	0.00090839	0.0068432	0.102648
Akkermansiaceae	Bacteria; Verrucomicrobiota; Verrucomicrobiae; Verrucomicrobiales; Akkermansiaceae;	530.44	3.33962	10.1234	8.794e-05	0.000903384	0.00993723
Comamonadaceae	Bacteria; Proteobacteria; Gammaproteobacteria; Burkholderiales; Comamonadaceae;	5.38	3.331	10.0631	3.8387e-05	0.000542217	0.00433774
{Unknown Family} Enterobacterales	Bacteria; Proteobacteria; Gammaproteobacteria; Enterobacterales; {Unknown Family} Enterobacterales	2.68	3.24521	9.48214	0.000133583	0.00125791	0.0150949
Streptococcaceae	Bacteria; Firmicutes; Bacilli; Lactobacillales; Streptococcaceae;	433.94	3.1358	8.78961	6.63557e-08	1.87455e-06	7.49819e-06
{Unknown Order} Gammaproteobacteria	Bacteria; Proteobacteria; Gammaproteobacteria; {Unknown Order} Gammaproteobacteria	43.04	3.05445	8.30773	1.97084e-05	0.00031815	0.00222705
Enterobacteriaceae	Bacteria; Proteobacteria; Gammaproteobacteria; Enterobacterales; Enterobacteriaceae;	1304.92	2.96235	7.79392	1.67164e-05	0.000314826	0.00188895
Morganellaceae	Bacteria; Proteobacteria; Gammaproteobacteria; Enterobacterales; Morganellaceae;	1.61765	2.92306	7.58454	0.00542551	0.0291944	0.613083
Uncultured-3	Bacteria; Actinobacteriota; Coriobacteriia; Coriobacteriales; Eggerthellaceae; Uncultured	0.72	2.91303	7.532	0.00893249	0.0438857	1
Ruminococcaceae	Bacteria; Firmicutes; Clostridia; Oscillospirales; Ruminococcaceae; Ruminococcus;	2004.47	-0.831373	-1.77938	0.00933192	0.0439378	1
{Unknown Order} Clostridia	Bacteria; Firmicutes; Clostridia; ; ; ;	124.5	-0.987611	-1.9829	0.000168867	0.00146785	0.019082
{Unknown Family} RF39	Bacteria; Firmicutes; Bacilli; RF39; ; ;	25.8529	-2.72743	-6.62275	0.00260132	0.0172911	0.293949
Planococcaceae	Bacteria; Firmicutes; Bacilli; Bacillales; Planococcaceae	1.61765	-2.77936	-6.86547	0.00691183	0.0355017	0.781037
Muribaculaceae	Bacteria; Bacteroidota; Bacteroidia; Bacteroidales; Muribaculaceae; ;	96.5	-2.94747	-7.71394	0.00360033	0.0203419	0.406838
{Unknown Family} Clostridia UCG-014	Bacteria; Firmicutes; Clostridia; Clostridia UCG-014; ;	187.676	-3.26478	-9.61165	5.949e-05	0.000742424	0.00672237
{Unknown Family} Gastranaerophilales	Bacteria; Cyanobacteria; Vampirivibrionia; Gastranaerophilales; ; ;	25.7647	-4.69691	-25.9365	6.43621e-06	0.000145458	0.000727291
Elusimicrobiaceae	Bacteria; Elusimicrobiota; Elusimicrobia; Elusimicrobiales; Elusimicrobiaceae;	1.47059	-5.25994	-38.3177	2.81035e-09	1.58785e-07	3.17569e-07
*positive values: overrepresentation in IPDAC, negative values: overrepresentation in IHC

## Sheet: 6. DAA Family IPDAC vs FPDAC
Name	IPDAC vs. FPDAC - Max group mean	IPDAC vs. FPDAC - Log₂ fold change*	IPDAC vs. FPDAC - Fold change*	IPDAC vs. FPDAC - P-value	IPDAC vs. FPDAC - FDR p-value	IPDAC vs. FPDAC - Bonferroni
Uncultured-5	93.0606	-7.1914	-146.159	8.95712e-22	5.06077e-20	1.01215e-19
{Unknown Family} Izemoplasmatales	17.8788	-6.10107	-68.6442	8.04053e-13	1.81716e-11	9.0858e-11
{Unknown Family} Gastranaerophilales	79.697	-5.53668	-46.42	7.54307e-11	8.52367e-10	8.52367e-09
{Unknown Order} Negativicutes	13.9091	-4.09165	-17.0494	1.347e-07	8.45614e-07	1.52211e-05
Hafniaceae	3	-3.80695	-13.996	9.31134e-07	5.5378e-06	0.000105218
Helicobacteraceae	1.12121	-3.66975	-12.7264	4.10256e-05	0.00015453	0.00463589
Yersiniaceae	7.12121	-3.24682	-9.49269	2.56341e-06	1.37936e-05	0.000289666
Porphyromonadaceae	3.66667	-3.17693	-9.0438	1.88769e-06	1.06655e-05	0.000213309
Campylobacteraceae	2.57576	-3.01587	-8.0885	8.13508e-06	3.67706e-05	0.000919264
Monoglobaceae	33.8182	-2.78796	-6.90655	7.01567e-10	6.09824e-09	7.92771e-08
Paenibacillaceae	5.54545	-2.60041	-6.06459	0.00283559	0.00745168	0.320422
Family XI	9.27273	-2.52226	-5.74483	3.85298e-05	0.000150133	0.00435386
{Unknown Family} Clostridia vadinBB60 group	27.2121	-2.43893	-5.42241	7.56897e-06	3.56372e-05	0.000855294
Leptotrichiaceae	0.818182	-2.33917	-5.06011	0.00917993	0.0216111	1
Barnesiellaceae	114.273	-2.21588	-4.64566	0.000127192	0.000449147	0.0143727
{Unknown Family} DTU014	0.454545	-1.88073	-3.68261	0.0105378	0.0238154	1
Victivallaceae	19.1818	-1.6438	-3.12488	0.0164777	0.0351317	1
[Clostridium] methylpentosum group	1.0303	-1.59575	-3.02251	0.00959662	0.022131	1
Sutterellaceae	363	-1.48325	-2.79578	0.000456839	0.00139521	0.0516229
Rikenellaceae	1352.97	-1.37765	-2.59844	0.000403212	0.00126564	0.0455629
Peptococcaceae	7.24242	-1.25654	-2.38923	0.0180046	0.0376762	1
Marinifilaceae	94.2727	-0.953028	-1.93593	0.0191166	0.039276	1
Bacteroidaceae	3108.12	-0.844371	-1.79548	0.00329104	0.00845199	0.371888
Eggerthellaceae	22.98	0.793793	1.73363	0.0109683	0.0243023	1
Bifidobacteriaceae	613.64	1.56775	2.96442	0.000924723	0.00261234	0.104494
Vibrionaceae	0.7	1.59608	3.02321	0.00389936	0.00979173	0.440628
Comamonadaceae	5.38	1.71021	3.27208	0.00447072	0.0109824	0.505191
Eubacteriaceae	0.44	1.80163	3.48614	0.0220048	0.0444025	1
Carnobacteriaceae	5.42424	2.09742	4.27944	0.000356635	0.00115142	0.0402997
Neisseriaceae	0.28	2.10571	4.30408	0.00620928	0.0149287	0.701649
Synergistaceae	11.84	2.35861	5.12876	0.000623493	0.00182368	0.0704547
Actinomycetaceae	1.54	2.52302	5.74785	4.47092e-06	2.29643e-05	0.000505214
Uncultured-2	5.5	2.56649	5.92366	0.00109896	0.00295673	0.124183
Methanomethylophilaceae	1.32	2.58289	5.99139	0.000963258	0.00265483	0.108848
Gemellaceae	15.2424	2.64877	6.27131	0.000239503	0.000795995	0.0270638
{Unknown Class} Firmicutes	13.94	2.82387	7.08058	0.000154141	0.000527817	0.017418
Enterobacteriaceae	1304.92	3.03943	8.22167	3.48206e-08	2.62315e-07	3.93473e-06
Streptococcaceae	433.94	3.06179	8.35006	4.48525e-11	5.63148e-10	5.06833e-09
Morganellaceae	0.68	3.06548	8.37145	0.00062941	0.00182368	0.0711234
Pasteurellaceae	25.8788	3.18188	9.0749	1.00425e-05	4.36463e-05	0.0011348
{Unknown Order} Gammaproteobacteria	43.04	3.27729	9.69534	9.46128e-09	7.6366e-08	1.06912e-06
Uncultured-3	0.72	3.46362	11.032	6.63155e-06	3.25811e-05	0.000749365
{Unknown Family} Lactobacillales	5.32	3.57993	11.9582	1.4599e-05	6.10997e-05	0.00164969
Sphingobacteriaceae	0.42	3.60706	12.1853	4.35575e-05	0.000158774	0.004922
{Unknown Order} Bacilli	0.6	3.61749	12.2736	2.27563e-05	9.18381e-05	0.00257147
Micrococcaceae	1.3	4.34469	20.3181	5.79265e-08	3.85041e-07	6.54569e-06
Erwiniaceae	13.64	4.87726	29.3901	2.96158e-12	5.57764e-11	3.34659e-10
Selenomonadaceae	43.96	5.26604	38.48	5.55314e-08	3.85041e-07	6.27505e-06
Enterococcaceae	263.88	5.80686	55.9807	6.04554e-13	1.70786e-11	6.83146e-11
Succinivibrionaceae	12.06	6.61023	97.696	9.97721e-11	9.3952e-10	1.12742e-08
Moraxellaceae	2.48	6.71336	104.936	9.35399e-11	9.3952e-10	1.057e-08
Lactobacillaceae	450.26	6.90175	119.573	1.84826e-29	2.08853e-27	2.08853e-27
Xanthomonadaceae	15.46	7.06404	133.81	6.61742e-12	1.06824e-10	7.47769e-10
Pseudomonadaceae	32.62	8.51812	366.614	7.81645e-19	2.9442e-17	8.83259e-17
*positive values: overrepresentation in IPDAC, negative values: overrepresentation in FPDAC

## Sheet: 7. DAA Family IHC vs FHC
Name	IHC vs. FHC - Max group mean	IHC vs. FHC - Log₂ fold change*	IHC vs. FHC - Fold change*	IHC vs. FHC - P-value	IHC vs. FHC - FDR p-value	IHC vs. FHC - Bonferroni
Succinivibrionaceae	65.9143	-6.74422	-107.204	1.45853e-06	2.74689e-05	0.000164813
Uncultured-5	143.543	-6.58022	-95.685	1.39573e-11	1.57717e-09	1.57717e-09
Victivallaceae	39.0571	-5.10534	-34.424	9.49411e-07	2.14567e-05	0.000107283
{Unknown Family} Izemoplasmatales	7.37143	-5.06929	-33.5744	3.69778e-05	0.000596927	0.00417849
Puniceicoccaceae	10.3429	-4.54436	-23.3339	0.00084854	0.00871682	0.095885
{Unknown Family} Clostridia vadinBB60 group	71.6571	-4.0797	-16.9088	8.66549e-08	3.264e-06	9.79201e-06
{Unknown Class} Incertae Sedis	2.51429	-3.51381	-11.4225	0.00773258	0.0436891	0.873781
Akkermansiaceae	551.429	-2.60478	-6.08297	0.00436835	0.0308514	0.493623
Barnesiellaceae	104.343	-2.32821	-5.02183	0.00271773	0.0204735	0.307103
Peptococcaceae	9.71429	-1.97846	-3.94072	0.00673154	0.0422591	0.760664
Sutterellaceae	515.6	-1.55509	-2.93853	0.00607448	0.0403774	0.686416
Actinomycetaceae	0.676471	1.83543	3.56878	0.00711387	0.0423088	0.803867
{Unknown Order} Gammaproteobacteria	11.0882	2.04127	4.11609	0.00863915	0.0464868	0.976224
Pasteurellaceae	8.38235	2.45272	5.47449	0.00944715	0.048524	1
Enterobacteriaceae	353.706	2.50559	5.67883	0.000697274	0.00871682	0.0787919
Erysipelotrichaceae	177.294	2.50813	5.68884	0.0010445	0.00983571	0.118028
Erwiniaceae	1.70588	3.32086	9.99262	0.000798979	0.00871682	0.0902846
Planococcaceae	1.61765	3.3624	10.2845	0.00241072	0.0194579	0.272411
Moraxellaceae	0.941176	4.23842	18.8752	0.00190476	0.0165567	0.215237
Enterococcaceae	7.29412	4.55055	23.4342	5.59024e-05	0.000789622	0.00631697
Elusimicrobiaceae	1.47059	5.16568	35.8942	1.01791e-08	5.75117e-07	1.15023e-06
Selenomonadaceae	23.3235	5.224	37.375	2.78968e-07	7.88083e-06	3.15233e-05
*positive values: overrepresentation in IHC, negative values: overrepresentation in FHC

## Sheet: 8. DAA Genus Aggregated All
Name	Taxonomy	FHC vs. FPDAC - Max group mean	FHC vs. FPDAC - Log₂ fold change	FHC vs. FPDAC - Fold change	FHC vs. FPDAC - P-value	FHC vs. FPDAC - FDR p-value	FHC vs. FPDAC - Bonferroni	IHC vs. FHC - Max group mean	IHC vs. FHC - Log₂ fold change	IHC vs. FHC - Fold change	IHC vs. FHC - P-value	IHC vs. FHC - FDR p-value	IHC vs. FHC - Bonferroni	IPDAC vs. FPDAC - Max group mean	IPDAC vs. FPDAC - Log₂ fold change	IPDAC vs. FPDAC - Fold change	IPDAC vs. FPDAC - P-value	IPDAC vs. FPDAC - FDR p-value	IPDAC vs. FPDAC - Bonferroni	IPDAC vs. IHC - Max group mean	IPDAC vs. IHC - Log₂ fold change	IPDAC vs. IHC - Fold change	IPDAC vs. IHC - P-value	IPDAC vs. IHC - FDR p-value	IPDAC vs. IHC - Bonferroni
[Bacteroides] pectinophilus group	Bacteria; Firmicutes; Clostridia; Lachnospirales; Lachnospiraceae; [Bacteroides] pectinophilus group;	0	-0.540059	-1.45403	0.607415	0.804352	1	3.29412	6.8091	112.135	7.03578e-12	1.23478e-09	2.46956e-09	1.12	3.00857	8.04764	0.000746442	0.00323458	0.262001	3.29412	-3.26047	-9.58296	1.36591e-05	0.000239717	0.00479434
[Clostridium] innocuum group	Bacteria; Firmicutes; Bacilli; Erysipelotrichales; Erysipelotrichaceae; [Clostridium] innocuum group;	6.06061	-3.15503	-8.90757	4.03376e-06	7.45185e-05	0.00141585	5.73529	2.19511	4.57924	0.0115656	0.0712197	1	10.34	1.3967	2.63298	0.0217734	0.05538	1	10.34	2.35662	5.1217	0.0023933	0.018262	0.84005
[Eubacterium] fissicatena group	Bacteria; Firmicutes; Clostridia; Lachnospirales; Lachnospiraceae; [Eubacterium] fissicatena group;	0.787879	-1.38135	-2.60512	0.0166944	0.0665879	1	0.428571	-1.12428	-2.17993	0.249865	0.537593	1	0.787879	0.160806	1.11791	0.760205	0.836463	1	0.62	2.66644	6.3486	0.00306001	0.0214813	1
[Eubacterium] ruminantium group	Bacteria; Firmicutes; Clostridia; Lachnospirales; Lachnospiraceae; [Eubacterium] ruminantium group;	44.3429	0.453215	1.36909	0.543431	0.756922	1	44.3429	-1.06172	-2.08742	0.258815	0.540739	1	28.0303	-1.99628	-3.9897	0.00540855	0.01808	1	19.2353	-1.38778	-2.61675	0.115029	0.308207	1
[Eubacterium] siraeum group	Bacteria; Firmicutes; Clostridia; Oscillospirales; Ruminococcaceae; [Eubacterium] siraeum group;	68.1143	-0.858725	-1.81344	0.197147	0.386585	1	68.1143	-2.88603	-7.39233	0.000687691	0.00754311	0.241379	59.6061	-5.38818	-41.8797	4.02231e-16	2.82366e-14	1.41183e-13	8.61765	-1.64343	-3.12407	0.0421078	0.140988	1
[Eubacterium] xylanophilum group	Bacteria; Firmicutes; Clostridia; Lachnospirales; Lachnospiraceae; [Eubacterium] xylanophilum group;	15.8857	0.13479	1.09793	0.699808	0.855071	1	15.8857	-0.251229	-1.19022	0.568954	0.815113	1	8.39394	-1.4041	-2.64652	7.78638e-05	0.000496913	0.0273302	9.82353	-1.28766	-2.44132	0.00245169	0.0183094	0.860543
{Unknown Class} Firmicutes	Bacteria; Firmicutes; ; ; ;	28.7429	2.42938	5.38661	0.00162245	0.0105459	0.569479	28.7429	-1.08502	-2.1214	0.255778	0.537593	1	13.94	2.14076	4.40995	0.00336052	0.0124162	1	13.94	0.796402	1.73676	0.371713	0.633355	1
{Unknown Family} Clostridia UCG-014	Bacteria; Firmicutes; Clostridia; Clostridia UCG-014; ;	237.943	3.18835	9.11571	1.91258e-06	4.47543e-05	0.000671315	237.943	0.615866	1.53248	0.464442	0.721031	1	62.04	1.01476	2.02056	0.108772	0.19579	1	187.676	-2.78948	-6.91382	0.000387466	0.00468968	0.136001
{Unknown Family} Clostridia vadinBB60 group	Bacteria; Firmicutes; Clostridia; Clostridia vadinBB60 group; ; ;	71.6571	1.65041	3.13924	0.00202473	0.0120454	0.710679	71.6571	-4.16284	-17.9118	1.52897e-08	8.94449e-07	5.3667e-06	27.2121	-2.36165	-5.13957	7.5303e-06	6.63756e-05	0.00264314	3.48	0.150777	1.11017	0.832628	0.910028	1
{Unknown Family} DTU014	Bacteria; Firmicutes; Incertae Sedis; DTU014; ; ;	0.457143	-0.736818	-1.6665	0.171431	0.353955	1	0.457143	-1.76742	-3.40446	0.114263	0.354924	1	0.454545	-1.86527	-3.64336	0.0110855	0.031128	1	0.0588235	0.638971	1.55722	0.579713	0.772045	1
{Unknown Family} Enterobacterales	Bacteria; Proteobacteria; Gammaproteobacteria; Enterobacterales; {Unknown Family} Enterobacterales	1.69697	-2.38712	-5.23111	0.000282971	0.00230984	0.0993229	0.617647	-0.214501	-1.1603	0.81415	0.93694	1	2.68	0.79298	1.73265	0.169831	0.278554	1	2.68	3.3946	10.5166	3.84194e-05	0.000642154	0.0134852
{Unknown Family} Gastranaerophilales	Bacteria; Cyanobacteria; Vampirivibrionia; Gastranaerophilales; ; ;	189.029	0.762223	1.6961	0.360666	0.583382	1	189.029	-3.33172	-10.0681	0.00159523	0.0151331	0.559925	79.697	-6.19442	-73.2329	6.87e-14	2.6793e-12	2.41137e-11	25.7647	-3.62493	-12.3371	0.000313134	0.00392535	0.10991
{Unknown Family} Izemoplasmatales	Bacteria; Firmicutes; Bacilli; Izemoplasmatales; ; ;	17.8788	-1.01206	-2.01679	0.126183	0.293312	1	7.37143	-5.09704	-34.2264	2.38725e-05	0.000465513	0.00837923	17.8788	-5.8362	-57.1309	4.34304e-12	1.38582e-10	1.52441e-09	0.04	0.272902	1.20824	0.828904	0.909204	1
{Unknown Family} Lactobacillales	Bacteria; Firmicutes; Bacilli; Lactobacillales; ; ;	21.0571	1.1289	2.18692	0.18471	0.374759	1	21.0571	-0.444783	-1.36111	0.676206	0.866235	1	5.32	2.41646	5.33858	0.00257457	0.0100408	0.903673	5.32	1.73234	3.32265	0.0803029	0.238867	1
{Unknown Family} RF39	Bacteria; Firmicutes; Bacilli; RF39; ; ;	58.2571	2.3723	5.17766	0.00150683	0.00997921	0.528898	58.2571	-0.472832	-1.38783	0.61406	0.843598	1	25	-0.0940691	-1.06738	0.895751	0.932963	1	25.8529	-1.99354	-3.98212	0.0237567	0.0981014	1
{Unknown Family} WCHB1-41	Bacteria; Verrucomicrobiota; Kiritimatiellae; WCHB1-41; ; ; Uncultured bacterium	1.91429	2.52518	5.75644	0.00350414	0.0191491	1	1.91429	-1.90765	-3.75198	0.129843	0.385113	1	0	0.658487	1.57843	0.517272	0.632621	1	0	0.0409627	1.0288	0.975612	0.984022	1
{Unknown Genus} [Clostridium] methylpentosum group	Bacteria; Firmicutes; Clostridia; Oscillospirales; [Clostridium] methylpentosum group; ;	1.0303	-0.573228	-1.48785	0.269784	0.488115	1	0.828571	0.416225	1.33443	0.579422	0.816057	1	1.0303	-1.56387	-2.95646	0.0118926	0.0326116	1	0.294118	-1.40687	-2.65161	0.0840282	0.247848	1
{Unknown Genus} Eggerthellaceae	Bacteria; Actinobacteriota; Coriobacteriia; Coriobacteriales; Eggerthellaceae; ;	0.942857	0.419676	1.33763	0.511037	0.729163	1	1.41176	0.688395	1.61149	0.342835	0.630026	1	1.16	1.49723	2.823	0.01365	0.0360685	1	1.41176	0.389161	1.30963	0.559876	0.761691	1
{Unknown Genus} Enterobacteriaceae	Bacteria; Proteobacteria; Gammaproteobacteria; Enterobacterales; Enterobacteriaceae;	8.81818	-2.42802	-5.38155	3.34826e-05	0.000367262	0.0117524	3.79412	1.12212	2.17667	0.130565	0.385113	1	10.82	0.916795	1.88792	0.0881776	0.170057	1	10.82	2.22269	4.66765	0.00108853	0.0106131	0.382072
{Unknown Genus} Erysipelatoclostridiaceae	Bacteria; Firmicutes; Bacilli; Erysipelotrichales; Erysipelatoclostridiaceae; ;	8.51515	-0.579111	-1.49393	0.249311	0.463007	1	5.08571	-1.08003	-2.11407	0.0932782	0.307682	1	8.51515	-1.27901	-2.42672	0.0102354	0.0296911	1	4.11765	0.380131	1.30146	0.530494	0.75326	1
{Unknown Genus} Erysipelotrichaceae	Bacteria; Firmicutes; Bacilli; Erysipelotrichales; Erysipelotrichaceae;	0.212121	-1.88563	-3.69513	0.0449873	0.139739	1	0.0588235	-0.00620946	-1.00431	0.996092	0.996092	1	1.54	2.8683	7.30204	0.000132426	0.0007685	0.0464815	1.54	4.76013	27.0984	1.15926e-05	0.000214158	0.004069
{Unknown Genus} Lachnospiraceae	Bacteria; Firmicutes; Clostridia; Lachnospirales; Lachnospiraceae; ;	96.0286	-0.710155	-1.63598	0.00770793	0.0370614	1	96.0286	-0.0602886	-1.04267	0.858084	0.947131	1	95.6364	-0.735875	-1.66541	0.00357744	0.0129958	1	76.7059	0.0345695	1.02425	0.912521	0.944313	1
{Unknown Genus} Lactobacillaceae	Bacteria; Firmicutes; Bacilli; Lactobacillales; Lactobacillaceae	0.484848	0.928073	1.90273	0.328957	0.559126	1	0.171429	0.707528	1.633	0.517878	0.763761	1	8.02	6.74256	107.081	5.04805e-16	2.95311e-14	1.77187e-13	8.02	5.10696	34.4626	8.62566e-08	3.36401e-06	3.02761e-05
{Unknown Genus} Muribaculaceae	Bacteria; Bacteroidota; Bacteroidia; Bacteroidales; Muribaculaceae; ;	218.143	3.72819	13.2525	3.79638e-06	7.40295e-05	0.00133253	218.143	0.262376	1.19945	0.795385	0.927509	1	21	1.63593	3.10787	0.0318179	0.0749537	1	89.3235	-2.35464	-5.11467	0.0127043	0.0595458	1
{Unknown Genus} Pasteurellaceae	Bacteria; Proteobacteria; Gammaproteobacteria; Enterobacterales; Pasteurellaceae;	3.48571	0.953593	1.93669	0.195803	0.386217	1	3.48571	1.47653	2.78279	0.0957935	0.311329	1	7.72	2.99615	7.97868	1.66585e-05	0.000129936	0.00584713	7.72	0.566028	1.48044	0.488848	0.739593	1
{Unknown Genus} Prevotellaceae	Bacteria; Bacteroidota; Bacteroidia; Bacteroidales; Prevotellaceae; ; ;	2.17143	2.77502	6.84486	0.00143651	0.00969642	0.504214	12.7353	0.785317	1.72347	0.384824	0.670164	1	6.38	2.30551	4.94342	0.00618181	0.019783	1	12.7353	-1.25483	-2.38639	0.14144	0.359084	1
{Unknown Genus} Streptococcaceae	Bacteria; Firmicutes; Bacilli; Lactobacillales; Streptococcaceae;	7.8	-0.719825	-1.64698	0.156213	0.344848	1	7.8	-0.774812	-1.71097	0.236529	0.533767	1	21.34	1.78673	3.45033	0.000170902	0.000937288	0.0599865	21.34	3.28137	9.7228	6.7391e-08	2.95678e-06	2.36543e-05
{Unknown Genus} Succinivibrionaceae	Bacteria; Proteobacteria; Gammaproteobacteria; Enterobacterales; Succinivibrionaceae; {Unknown Genus} Succinivibrionaceae	4.94286	5.31921	39.9246	2.27189e-08	7.24939e-07	7.97433e-06	4.94286	-3.78381	-13.7734	0.00379951	0.0303097	1	0.52	2.62817	6.18243	0.00638192	0.0201807	1	0.52	1.09278	2.13284	0.406602	0.661804	1
{Unknown Genus} Tannerellaceae	Bacteria; Bacteroidota; Bacteroidia; Bacteroidales; Tannerellaceae; ;	11	-2.9831	-7.90684	6.02545e-06	9.61334e-05	0.00211493	1.34286	0.154404	1.11296	0.885041	0.956172	1	11	-2.78327	-6.88409	2.58967e-05	0.000197603	0.00908975	0.28	0.0454328	1.03199	0.96543	0.979381	1
{Unknown Genus} Uncultured-02	Bacteria; Actinobacteriota; Coriobacteriia; Coriobacteriales; Coriobacteriales Incertae Sedis; Uncultured	1.57576	0.340358	1.26607	0.682811	0.846338	1	2.47059	0.695308	1.61923	0.539557	0.780708	1	5.5	2.7437	6.69786	0.000422069	0.00196041	0.148146	5.5	1.70804	3.26716	0.09995	0.28066	1
{Unknown Genus} Uncultured-03	Bacteria; Actinobacteriota; Coriobacteriia; Coriobacteriales; Eggerthellaceae; Uncultured	0.0909091	-1.50038	-2.82917	0.10433	0.256083	1	0	1.4123	2.66161	0.267582	0.546054	1	0.72	2.87256	7.32366	9.48187e-05	0.000583884	0.0332814	0.72	2.96064	7.7847	0.00605405	0.0326919	1
{Unknown Genus} Uncultured-05	Bacteria; Bacteroidota; Bacteroidia; Bacteroidales; Marinifilaceae; Uncultured	143.543	0.681158	1.60343	0.333668	0.560153	1	143.543	-6.61717	-98.167	1.23116e-11	1.44045e-09	4.32136e-09	93.0606	-6.42549	-85.9539	1.04848e-18	1.22672e-16	3.68017e-16	1.41176	-0.489479	-1.40394	0.612707	0.796519	1
{Unknown Genus} Veillonellaceae	Bacteria; Firmicutes; Negativicutes; Veillonellales-Selenomonadales; Veillonellaceae	0.575758	-1.91118	-3.76116	0.026087	0.0934342	1	6.73529	6.14826	70.927	1.0174e-10	8.92766e-09	3.57107e-08	2.18	1.64109	3.11902	0.0198169	0.0507719	1	6.73529	-2.59599	-6.04605	0.00104072	0.0105968	0.365293
{Unknown Genus} Xanthomonadaceae	Bacteria; Proteobacteria; Gammaproteobacteria; Xanthomonadales; Xanthomonadaceae; ;	0	-0.492707	-1.40708	0.631005	0.820306	1	0	1.77318	3.41805	0.17135	0.452209	1	0.68	3.6312	12.3909	3.70325e-05	0.000252083	0.0129984	0.68	2.35074	5.10085	0.033793	0.121156	1
{Unknown Order} Bacilli	Bacteria; Firmicutes; Bacilli; ; ;	0	-0.22164	-1.16606	0.82508	0.925505	1	0.0294118	0.896639	1.86172	0.480157	0.730081	1	0.6	2.9807	7.89368	0.000270881	0.0014191	0.0950794	0.6	2.3057	4.94407	0.0359918	0.126331	1
{Unknown Order} Gammaproteobacteria	Bacteria; Proteobacteria; Gammaproteobacteria; {Unknown Order} Gammaproteobacteria	14.697	-2.45862	-5.49689	7.15628e-05	0.000697737	0.0251185	11.0882	1.97013	3.91804	0.0114654	0.0712197	1	43.04	2.02678	4.07495	0.000424477	0.00196041	0.148991	43.04	2.51526	5.71702	0.000468471	0.0053043	0.164433
{Unknown Order} Negativicutes	Bacteria; Firmicutes; Negativicutes; ; ; ;	13.9091	-2.37608	-5.19124	0.000537555	0.00410178	0.188682	8.2	-2.72598	-6.6161	0.0383396	0.164589	1	13.9091	-4.20262	-18.4126	3.40871e-08	5.69741e-07	1.19646e-05	0.26	0.89944	1.86534	0.499239	0.746154	1
Acidaminococcus	Bacteria; Firmicutes; Negativicutes; Acidaminococcales; Acidaminococcaceae; Acidaminococcus;	87.8788	1.54988	2.92794	0.0818864	0.219406	1	66.1714	-7.53458	-185.411	4.64112e-07	1.48094e-05	0.000162903	87.8788	-1.38145	-2.6053	0.103015	0.18931	1	7.02	4.60324	24.3061	0.00126639	0.0113975	0.444503
Acinetobacter	Bacteria; Proteobacteria; Gammaproteobacteria; Pseudomonadales; Moraxellaceae; Acinetobacter;	0	0.136997	1.09961	0.901133	0.947537	1	0.941176	4.04333	16.4878	0.00186278	0.0161223	0.653835	2.48	5.60201	48.5707	1.90652e-08	3.34594e-07	6.69188e-06	2.48	1.42169	2.67899	0.172032	0.402554	1
Actinomyces	Bacteria; Actinobacteriota; Actinobacteria; Actinomycetales; Actinomycetaceae; Actinomyces;	0.242424	-0.838121	-1.78772	0.201565	0.393052	1	0.676471	1.76998	3.4105	0.0101853	0.0696111	1	1.4	2.30139	4.92934	2.89033e-05	0.000215852	0.010145	1.4	1.36953	2.58387	0.0134592	0.0613528	1
Agathobacter	Bacteria; Firmicutes; Clostridia; Lachnospirales; Lachnospiraceae; Agathobacter;	396.457	1.34356	2.53777	0.00351819	0.0191491	1	458.382	0.490642	1.40507	0.397976	0.674829	1	136.08	0.508184	1.42226	0.242322	0.358883	1	458.382	-1.32602	-2.5071	0.0142568	0.0641557	1
Akkermansia	Bacteria; Verrucomicrobiota; Verrucomicrobiae; Verrucomicrobiales; Akkermansiaceae; Akkermansia;	713.152	-1.43638	-2.70641	0.0486862	0.147318	1	551.429	-2.31351	-4.97091	0.0120343	0.0728281	1	713.152	0.165677	1.12169	0.809419	0.868826	1	530.44	3.91557	15.0905	5.08587e-06	0.00012751	0.00178514
Alistipes	Bacteria; Bacteroidota; Bacteroidia; Bacteroidales; Rikenellaceae; Alistipes;	1275.58	-0.858297	-1.8129	0.0653474	0.183496	1	947.971	-1.28621	-2.43887	0.0288999	0.137079	1	1275.58	-1.42699	-2.68886	0.0011588	0.00478517	0.40674	403.206	0.717513	1.64434	0.190908	0.426808	1
Allisonella	Bacteria; Firmicutes; Negativicutes; Veillonellales-Selenomonadales; Veillonellaceae; Allisonella;	1.48571	1.88308	3.68862	0.0149869	0.0623966	1	1.48571	0.768735	1.70378	0.352994	0.641973	1	1.88	2.46849	5.53465	0.000758638	0.00324734	0.266282	1.88	-0.183325	-1.1355	0.814449	0.899249	1
Alloprevotella	Bacteria; Bacteroidota; Bacteroidia; Bacteroidales; Prevotellaceae; Alloprevotella;	30.5152	4.01667	16.1859	1.597e-05	0.000193292	0.00560547	24.7353	0.562782	1.47711	0.613192	0.843598	1	30.5152	3.94001	15.3484	7.56418e-06	6.63756e-05	0.00265503	24.7353	-0.639439	-1.55772	0.538343	0.75326	1
Anaerofilum	Bacteria; Firmicutes; Clostridia; Oscillospirales; Ruminococcaceae; Anaerofilum;	2.21212	-1.90705	-3.75042	0.000402247	0.00320884	0.141189	0.628571	-0.178219	-1.13149	0.842699	0.945007	1	2.21212	-2.08467	-4.24179	0.000625534	0.0028149	0.219563	0.147059	0.000598122	1.00041	0.999476	0.999476	1
Anaerosporobacter	Bacteria; Firmicutes; Clostridia; Lachnospirales; Lachnospiraceae; Anaerosporobacter;	2.42424	-3.44448	-10.8866	1.42791e-05	0.000193292	0.00501198	0.0285714	-0.782782	-1.72045	0.576365	0.816057	1	2.42424	-3.07869	-8.44846	0.00024168	0.0012853	0.0848295	0	1.14857	2.21695	0.396467	0.656414	1
Anaerostignum	Bacteria; Firmicutes; Clostridia; Lachnospirales; Lachnospiraceae; Anaerostignum;	0.30303	-1.96703	-3.90961	0.00444774	0.0229582	1	0.0588235	-0.291024	-1.22351	0.783877	0.920203	1	0.30303	-1.48941	-2.80774	0.0338172	0.0780911	1	0.06	0.768642	1.70367	0.443387	0.697887	1
Anaerostipes	Bacteria; Firmicutes; Clostridia; Lachnospirales; Lachnospiraceae; Anaerostipes;	63	0.74775	1.67917	0.0882525	0.227967	1	76.2353	0.834789	1.7836	0.129015	0.385113	1	21.94	0.142739	1.104	0.732054	0.818315	1	76.2353	-1.4398	-2.71283	0.0050462	0.031074	1
Anaerotruncus	Bacteria; Firmicutes; Clostridia; Oscillospirales; Ruminococcaceae; Anaerotruncus;	7.36364	-1.79063	-3.45965	0.00364248	0.0191491	1	1.54286	-0.971951	-1.96149	0.291576	0.57175	1	7.36364	0.041801	1.0294	0.941947	0.962406	1	5.04	2.80438	6.98557	0.00120523	0.0113975	0.423037
Asaccharobacter	Bacteria; Actinobacteriota; Coriobacteriia; Coriobacteriales; Eggerthellaceae; Asaccharobacter;	5.6	-0.0388277	-1.02728	0.938936	0.968707	1	5.6	-0.330775	-1.25769	0.621533	0.846016	1	4.48485	-1.26026	-2.39539	0.013667	0.0360685	1	2.61765	-0.890655	-1.85402	0.173817	0.403516	1
Asteroleplasma	Bacteria; Firmicutes; Bacilli; Erysipelotrichales; Erysipelatoclostridiaceae; Asteroleplasma;	25.9714	5.46303	44.1099	1.73791e-08	6.10006e-07	6.10006e-06	25.9714	0.806891	1.74944	0.430463	0.701642	1	1	3.39447	10.5157	0.000406612	0.00192866	0.142721	1.05882	-2.87545	-7.33833	0.00531524	0.0311201	1
Bacteroides	Bacteria; Bacteroidota; Bacteroidia; Bacteroidales; Bacteroidaceae; Bacteroides;	3108.12	-1.08628	-2.12325	0.00177555	0.0111289	0.623219	2608.94	-1.12365	-2.17897	0.0105168	0.0696489	1	3108.12	-0.975135	-1.96583	0.00292476	0.0110386	1	1665.44	1.2348	2.35348	0.00255073	0.0186522	0.895305
Barnesiella	Bacteria; Bacteroidota; Bacteroidia; Bacteroidales; Barnesiellaceae; Barnesiella;	107.121	-0.676669	-1.59844	0.284753	0.506024	1	95.5429	-2.6893	-6.45002	0.000851769	0.00879326	0.298971	107.121	-2.47214	-5.54867	3.73456e-05	0.000252083	0.0131083	25.5882	0.89383	1.8581	0.235547	0.469756	1
Bifidobacterium	Bacteria; Actinobacteriota; Actinobacteria; Bifidobacteriales; Bifidobacteriaceae; Bifidobacterium;	548.514	-0.0791857	-1.05642	0.871351	0.945459	1	874.471	1.11587	2.16725	0.0707728	0.255292	1	612.64	1.32473	2.50486	0.0040577	0.0143968	1	874.471	0.288051	1.22099	0.616621	0.797766	1
Bilophila	Bacteria; Desulfobacterota; Desulfovibrionia; Desulfovibrionales; Desulfovibrionaceae; Bilophila;	63.4	0.121077	1.08755	0.80388	0.919094	1	63.4	-2.22041	-4.66026	0.000375647	0.00488341	0.131852	62.6667	-1.39271	-2.62571	0.00263897	0.0101789	0.926277	14.3529	0.706628	1.63199	0.226922	0.460402	1
Blastocystis	Eukaryota; Incertae Sedis; ; ; ; Blastocystis;	2.51429	1.88355	3.68981	0.00978987	0.0448566	1	2.51429	-3.7686	-13.6289	0.00400179	0.031214	1	0.121212	-1.0268	-2.03751	0.266574	0.386643	1	0	0.858245	1.81283	0.533497	0.75326	1
Blautia	Bacteria; Firmicutes; Clostridia; Lachnospirales; Lachnospiraceae; Blautia;	204.086	-0.66647	-1.58718	0.0365309	0.117636	1	343	1.28298	2.43341	0.00142564	0.0139	0.500401	235.34	0.453351	1.36922	0.131472	0.226716	1	343	-0.163159	-1.11974	0.663262	0.832533	1
Butyricicoccaceae UCG-009	Bacteria; Firmicutes; Clostridia; Oscillospirales; Butyricicoccaceae; UCG-009	0.393939	-3.6548	-12.5952	1.95619e-05	0.000228874	0.00686622	0	-0.885437	-1.84732	0.491464	0.743551	1	0.393939	-3.41288	-10.6508	0.000133557	0.0007685	0.0468785	0	1.12735	2.18458	0.357917	0.615827	1
Butyricicoccus	Bacteria; Firmicutes; Clostridia; Oscillospirales; Butyricicoccaceae; Butyricicoccus;	60.5429	-0.0440845	-1.03103	0.912542	0.956126	1	60.5429	-0.391511	-1.31177	0.44019	0.708347	1	31.5455	-0.979004	-1.9711	0.0104404	0.0300374	1	33.5294	-0.543408	-1.45741	0.251988	0.491376	1
Butyrivibrio	Bacteria; Firmicutes; Clostridia; Lachnospirales; Lachnospiraceae; Butyrivibrio;	51.9429	5.8828	59.0066	9.64247e-11	6.76901e-09	3.38451e-08	51.9429	-0.834927	-1.78377	0.385584	0.670164	1	1.7	2.77015	6.82177	0.00196098	0.00782163	0.688304	6.5	-2.27773	-4.84916	0.012477	0.0595458	1
CAG-352	Bacteria; Firmicutes; Clostridia; Oscillospirales; Ruminococcaceae; CAG-352;	5	1.78198	3.43897	0.0207001	0.0781261	1	19.6471	3.02346	8.13113	0.000846651	0.00879326	0.297174	0.666667	-0.375119	-1.29695	0.636681	0.735115	1	19.6471	-5.18055	-36.2661	9.79186e-09	5.72824e-07	3.43694e-06
CAG-873	Bacteria; Bacteroidota; Bacteroidia; Bacteroidales; Muribaculaceae; CAG-873;	177.182	-3.80559	-13.9829	6.87143e-05	0.000689106	0.0241187	10.9714	-2.07355	-4.20922	0.175463	0.456868	1	177.182	-4.82487	-28.3421	1.92585e-07	2.5999e-06	6.75975e-05	11.06	1.05424	2.07662	0.475054	0.727261	1
Campylobacter	Bacteria; Campylobacterota; Campylobacteria; Campylobacterales; Campylobacteraceae; Campylobacter;	2.57576	-3.23825	-9.4365	4.71695e-06	8.27824e-05	0.00165565	0.342857	-1.73336	-3.32502	0.188151	0.475114	1	2.57576	-2.73198	-6.64366	4.55798e-05	0.000296269	0.0159985	0.46	2.23964	4.72278	0.0737939	0.222713	1
Candidatus Methanogranum	Archaea; Thermoplasmatota; Thermoplasmata; Methanomassiliicoccales; Methanomethylophilaceae; Candidatus Methanogranum;	0	0.138001	1.10038	0.891587	0.945459	1	0	1.23743	2.35778	0.373473	0.665427	1	0.94	2.90579	7.49429	0.000679956	0.00298331	0.238665	0.94	1.53036	2.88858	0.215881	0.451037	1
Cellulosilyticum	Bacteria; Firmicutes; Clostridia; Lachnospirales; Lachnospiraceae; Cellulosilyticum;	0.0571429	0.613755	1.53024	0.539858	0.75494	1	0.0571429	1.14802	2.21609	0.41691	0.696087	1	1.7	3.11198	8.64569	0.000365043	0.00177959	0.12813	1.7	1.35021	2.54949	0.295201	0.541138	1
Cetobacterium	Bacteria; Fusobacteriota; Fusobacteriia; Fusobacteriales; Fusobacteriaceae; Cetobacterium;	6.12121	-4.0883	-17.0099	3.69483e-06	7.40295e-05	0.00129689	0	1.81529	3.51929	0.236782	0.533767	1	6.12121	-2.94616	-7.70693	0.000810666	0.00342824	0.284544	0	-0.673141	-1.59454	0.652868	0.830278	1
Christensenella	Bacteria; Firmicutes; Clostridia; Christensenellales; Christensenellaceae; Christensenella;	0.0571429	-0.339466	-1.26529	0.701597	0.855071	1	0.117647	1.36646	2.57837	0.194199	0.48343	1	0.28	2.00827	4.02298	0.0110845	0.031128	1	0.28	0.98127	1.9742	0.281613	0.528589	1
Citrobacter	Bacteria; Proteobacteria; Gammaproteobacteria; Enterobacterales; Enterobacteriaceae; Citrobacter;	36.4242	-4.67338	-25.5168	3.46207e-09	1.73598e-07	1.21519e-06	6.88235	3.80433	13.9707	0.000143463	0.00218937	0.0503556	36.4242	1.39999	2.63899	0.0491938	0.105477	1	17.18	2.26904	4.82001	0.011006	0.0544098	1
Cloacibacillus	Bacteria; Synergistota; Synergistia; Synergistales; Synergistaceae; Cloacibacillus;	1.18182	-2.94433	-7.69717	0.000980084	0.00712324	0.34401	0.0571429	2.09165	4.26235	0.130302	0.385113	1	10.38	2.68822	6.44516	0.000215558	0.00116401	0.0756608	10.38	3.54088	11.6389	0.00338899	0.0233027	1
Clostridioides	Bacteria; Firmicutes; Clostridia; Peptostreptococcales-Tissierellales; Peptostreptococcaceae; Clostridioides;	0	-1.46001	-2.7511	0.1661	0.352366	1	0	-0.544184	-1.4582	0.664358	0.860478	1	1.98	2.39727	5.26807	0.00592439	0.0192543	1	1.98	4.40147	21.1336	4.04214e-05	0.000644905	0.0141879
Comamonas	Bacteria; Proteobacteria; Gammaproteobacteria; Burkholderiales; Comamonadaceae; Comamonas;	2.15152	-1.5633	-2.95529	0.017682	0.0689597	1	1.05714	-0.755675	-1.68842	0.385679	0.670164	1	5.38	1.20356	2.30307	0.0483436	0.105477	1	5.38	3.52253	11.4918	1.10332e-05	0.000214158	0.00387265
Coprobacillus	Bacteria; Firmicutes; Bacilli; Erysipelotrichales; Erysipelatoclostridiaceae; Coprobacillus;	26.303	-3.41722	-10.6828	1.48155e-05	0.000193292	0.00520023	5.08571	-2.29721	-4.91507	0.0311891	0.142174	1	26.303	-2.8611	-7.26569	0.000146714	0.000830589	0.0514965	3.88	2.85334	7.22669	0.00402399	0.0261559	1
Coprobacter	Bacteria; Bacteroidota; Bacteroidia; Bacteroidales; Barnesiellaceae; Coprobacter;	6.72727	-1.23027	-2.34611	0.0357571	0.116387	1	3.97143	-2.17763	-4.52409	0.0144184	0.0803312	1	6.72727	-2.73242	-6.6457	6.22765e-06	5.90785e-05	0.00218591	0.74	0.675477	1.59713	0.437925	0.692395	1
Desulfovibrio	Bacteria; Desulfobacterota; Desulfovibrionia; Desulfovibrionales; Desulfovibrionaceae; Desulfovibrio;	63.3429	1.3086	2.47701	0.136216	0.310466	1	63.3429	1.54967	2.9275	0.160909	0.431507	1	49.78	2.6466	6.26188	0.00139216	0.00561663	0.488647	49.78	-0.211673	-1.15803	0.837148	0.910028	1
DTU089	Bacteria; Firmicutes; Clostridia; Oscillospirales; Ruminococcaceae; DTU089;	5.12121	-1.06685	-2.09486	0.0460141	0.141675	1	3.94286	-1.16539	-2.24294	0.121238	0.373287	1	5.12121	-2.78971	-6.91491	9.00825e-07	1.09031e-05	0.00031619	0.529412	-0.557466	-1.47168	0.458132	0.717877	1
Eggerthella	Bacteria; Actinobacteriota; Coriobacteriia; Coriobacteriales; Eggerthellaceae; Eggerthella	4.74286	-0.168246	-1.12369	0.785981	0.912553	1	4.74286	-0.50913	-1.42319	0.524197	0.766638	1	7.8	1.60087	3.03326	0.0061998	0.019783	1	7.8	2.27825	4.85088	0.00220447	0.0171949	0.773768
Eisenbergiella	Bacteria; Firmicutes; Clostridia; Lachnospirales; Lachnospiraceae; Eisenbergiella;	16.0303	-3.84141	-14.3344	3.16928e-07	9.27015e-06	0.000111242	1.11429	-1.2301	-2.34584	0.251843	0.537593	1	16.0303	-1.05666	-2.08011	0.122511	0.213938	1	5.66	4.01485	16.1655	5.78203e-05	0.00082312	0.0202949
Elusimicrobium	Bacteria; Elusimicrobiota; Elusimicrobia; Elusimicrobiales; Elusimicrobiaceae; Elusimicrobium;	0	-0.657647	-1.57751	0.527741	0.743924	1	1.47059	4.94478	30.7982	4.02519e-08	2.01835e-06	1.41284e-05	0	-0.157096	-1.11504	0.881084	0.920418	1	1.47059	-4.44423	-21.7693	3.13588e-07	1.00063e-05	0.000110069
Enterobacter	Bacteria; Proteobacteria; Gammaproteobacteria; Enterobacterales; Enterobacteriaceae; Enterobacter;	62.4848	-2.49171	-5.62445	0.0020668	0.0120908	0.725447	26.8286	-1.35468	-2.5574	0.185797	0.472571	1	156.2	0.968752	1.95715	0.204277	0.32153	1	156.2	4.81514	28.1514	4.43474e-07	1.29716e-05	0.000155659
Enterococcus	Bacteria; Firmicutes; Bacilli; Lactobacillales; Enterococcaceae; Enterococcus; Enterococcus sp.	31.697	-6.74734	-107.436	2.61027e-14	4.58102e-12	9.16203e-12	7.26471	3.90759	15.0072	0.000349826	0.00472266	0.122789	263.82	4.09213	17.055	1.32609e-07	1.86183e-06	4.65457e-05	263.82	6.93183	122.092	1.20132e-12	2.10832e-10	4.21664e-10
Enteroscipio	Bacteria; Actinobacteriota; Coriobacteriia; Coriobacteriales; Eggerthellaceae; Enteroscipio;	1.71429	1.20616	2.30722	0.138012	0.31253	1	1.71429	-1.50282	-2.83396	0.216647	0.513804	1	0.98	2.00214	4.00593	0.0114495	0.0318951	1	0.98	2.2988	4.92049	0.0465362	0.151243	1
Epulopiscium	Bacteria; Firmicutes; Clostridia; Lachnospirales; Lachnospiraceae; Epulopiscium;	0.0285714	0.18553	1.13723	0.843786	0.931349	1	0.0285714	-0.102555	-1.07367	0.943479	0.985598	1	0.32	2.0233	4.06512	0.0154121	0.0403705	1	0.32	1.94032	3.83791	0.143359	0.359256	1
Erwinia	Bacteria; Proteobacteria; Gammaproteobacteria; Enterobacterales; Erwiniaceae; Erwinia;	0.787879	-3.37511	-10.3755	7.89161e-05	0.000748637	0.0276996	1.61765	4.41696	21.3618	1.25397e-05	0.000314389	0.00440144	10.8	3.6354	12.4269	7.42554e-08	1.08599e-06	2.60636e-05	10.8	2.59355	6.03581	0.00136901	0.0120131	0.480524
Erysipelatoclostridium	Bacteria; Firmicutes; Bacilli; Erysipelotrichales; Erysipelatoclostridiaceae; Erysipelatoclostridium;	14.9091	-2.56516	-5.91821	0.000270904	0.00226398	0.0950872	5.61765	0.939949	1.91846	0.289635	0.571135	1	22.06	0.214436	1.16025	0.744977	0.82488	1	22.06	1.83965	3.57923	0.0251958	0.101652	1
Erysipelotrichaceae UCG-006	Bacteria; Firmicutes; Bacilli; Erysipelotrichales; Erysipelotrichaceae; Erysipelotrichaceae UCG-006;	0.0606061	-0.325102	-1.25275	0.744637	0.882928	1	0.0588235	1.297	2.45718	0.249136	0.537593	1	0.98	2.85871	7.25365	0.000334837	0.00167897	0.117528	0.98	1.88681	3.69815	0.0426608	0.141263	1
Escherichia-Shigella	Bacteria; Proteobacteria; Gammaproteobacteria; Enterobacterales; Enterobacteriaceae; Escherichia-Shigella;	378.818	-2.78917	-6.91233	5.92745e-06	9.61334e-05	0.00208054	324.382	3.82393	14.1618	8.72029e-07	2.55069e-05	0.000306082	994.36	2.57051	5.94018	9.27087e-06	7.7478e-05	0.00325408	994.36	1.53574	2.89938	0.0338271	0.121156	1
Eubacterium	Bacteria; Firmicutes; Clostridia; Eubacteriales; Eubacteriaceae; Eubacterium;	0.142857	0.202704	1.15085	0.808232	0.92107	1	0.142857	0.264947	1.20159	0.808228	0.933184	1	0.44	2.14005	4.40779	0.00669141	0.0209704	1	0.44	1.6724	3.18745	0.0960209	0.279503	1
Faecalibaculum	Bacteria; Firmicutes; Bacilli; Erysipelotrichales; Erysipelotrichaceae; Faecalibaculum;	1.21212	-2.58664	-6.00698	0.00177056	0.0111289	0.621468	0.0294118	0.611445	1.52779	0.634107	0.84951	1	1.21212	0.456978	1.37266	0.491625	0.611916	1	0.46	2.43217	5.39705	0.0313779	0.115933	1
Faecalitalea	Bacteria; Firmicutes; Bacilli; Erysipelotrichales; Erysipelotrichaceae; Faecalitalea;	4.82857	-0.612872	-1.5293	0.433871	0.649064	1	4.82857	-3.39078	-10.4889	0.00188323	0.0161223	0.661013	2.87879	-1.82321	-3.53868	0.0223475	0.0564315	1	2.5	2.18044	4.53293	0.0329661	0.120532	1
Family XIII UCG-001	Bacteria; Firmicutes; Clostridia; Peptostreptococcales-Tissierellales; Anaerovoracaceae; Family XIII UCG-001	8.71429	-0.00664932	-1.00462	0.987044	0.989071	1	8.71429	-1.0282	-2.03948	0.0543182	0.210556	1	5.33333	-1.01797	-2.02507	0.0135281	0.0360685	1	3.38235	0.0168806	1.01177	0.973711	0.984022	1
Finegoldia	Bacteria; Firmicutes; Clostridia; Peptostreptococcales-Tissierellales; Family XI; Finegoldia;	0.666667	-2.24012	-4.72437	0.00228656	0.0131571	0.802582	0.0294118	0.431431	1.34857	0.739399	0.901172	1	0.666667	-1.15536	-2.2274	0.0720776	0.142934	1	0.14	0.653332	1.5728	0.590589	0.773495	1
Flavonifractor	Bacteria; Firmicutes; Clostridia; Oscillospirales; Oscillospiraceae; Flavonifractor;	83.2727	-3.08064	-8.45988	2.05548e-05	0.000232733	0.00721474	11.3429	-3.42527	-10.7426	0.000245529	0.00344723	0.0861808	83.2727	-2.64782	-6.26718	0.000114928	0.000695511	0.0403396	20.76	3.85808	14.501	9.54006e-06	0.00020834	0.00334856
Frisingicoccus	Bacteria; Firmicutes; Clostridia; Lachnospirales; Lachnospiraceae; Frisingicoccus;	5.12121	-1.34593	-2.54194	0.027948	0.0971262	1	1.82857	-2.83565	-7.13867	0.0140661	0.0803312	1	5.12121	-1.7371	-3.33364	0.00472437	0.0162574	1	0.78	2.44448	5.44331	0.0298441	0.11384	1
Fusobacterium	Bacteria; Fusobacteriota; Fusobacteriia; Fusobacteriales; Fusobacteriaceae; Fusobacterium;	142.545	-3.58173	-11.9732	1.30826e-05	0.000191332	0.00459198	1.08571	1.06453	2.09149	0.337539	0.62356	1	142.545	1.45014	2.73235	0.0484553	0.105477	1	31.82	3.96734	15.6418	7.28401e-05	0.000983342	0.0255669
GCA-900066575	Bacteria; Firmicutes; Clostridia; Lachnospirales; Lachnospiraceae; GCA-900066575;	5.54545	-0.233421	-1.17562	0.579555	0.788325	1	5.14286	-0.538681	-1.45264	0.332894	0.62152	1	5.54545	-1.11221	-2.16176	0.00990207	0.029207	1	2.23529	-0.340107	-1.26585	0.528979	0.75326	1
GCA-900066755	Bacteria; Firmicutes; Clostridia; Lachnospirales; Lachnospiraceae; GCA-900066755;	0.714286	-0.593376	-1.50877	0.285758	0.506024	1	0.714286	-0.931994	-1.90791	0.253531	0.537593	1	0.84	0.510802	1.42484	0.333069	0.462084	1	0.84	2.03617	4.10156	0.00727839	0.0381301	1
Gemella	Bacteria; Firmicutes; Bacilli; Staphylococcales; Gemellaceae; Gemella;	15.2424	0.359834	1.28328	0.653625	0.831241	1	0.529412	1.92959	3.80947	0.030455	0.142174	1	15.2424	2.58278	5.99095	0.000327605	0.00166651	0.114989	0.8	0.293358	1.22549	0.707677	0.856534	1
Gordonibacter	Bacteria; Actinobacteriota; Coriobacteriia; Coriobacteriales; Eggerthellaceae; Gordonibacter;	0.542857	-0.424594	-1.34219	0.495982	0.71057	1	0.542857	1.04111	2.05781	0.194134	0.48343	1	0.84	1.53382	2.89552	0.007404	0.0225983	1	0.84	0.917308	1.88859	0.202857	0.436827	1
Granulicatella	Bacteria; Firmicutes; Bacilli; Lactobacillales; Carnobacteriaceae; Granulicatella;	5.42424	-0.133571	-1.09701	0.839427	0.931349	1	0.628571	0.528789	1.44272	0.530585	0.772761	1	5.42424	2.06245	4.17694	0.000526882	0.00240176	0.184936	1.4	1.66723	3.17604	0.028489	0.110181	1
Haemophilus	Bacteria; Proteobacteria; Gammaproteobacteria; Enterobacterales; Pasteurellaceae; Haemophilus;	4.65714	0.745145	1.67614	0.329741	0.559126	1	5.52941	2.32937	5.02585	0.0112945	0.0712197	1	14.96	3.54532	11.6747	9.84794e-07	1.15221e-05	0.000345663	14.96	0.470803	1.38588	0.577672	0.772045	1
Hafnia-Obesumbacterium	Bacteria; Proteobacteria; Gammaproteobacteria; Enterobacterales; Hafniaceae; Hafnia-Obesumbacterium;	3	-4.33554	-20.1896	1.43295e-08	5.58851e-07	5.02966e-06	0.228571	-1.9115	-3.762	0.137848	0.39337	1	3	-3.7467	-13.4236	7.1881e-07	9.0108e-06	0.000252302	0.44	2.50034	5.6582	0.0377949	0.131347	1
Helicobacter	Bacteria; Campylobacterota; Campylobacteria; Campylobacterales; Helicobacteraceae; Helicobacter;	1.12121	-3.45118	-10.9373	4.37829e-05	0.000465691	0.0153678	0	-1.68327	-3.21156	0.2089	0.505683	1	1.12121	-3.73537	-13.3186	3.71302e-05	0.000252083	0.0130327	0	1.39908	2.63734	0.27498	0.521719	1
Holdemania	Bacteria; Firmicutes; Bacilli; Erysipelotrichales; Erysipelotrichaceae; Holdemania;	3.21212	-0.924238	-1.89768	0.050884	0.152652	1	2.28571	-1.50112	-2.83062	0.036809	0.1615	1	3.21212	-1.78045	-3.43533	0.000345746	0.00170925	0.121357	0.66	0.644907	1.56364	0.361719	0.619333	1
Hungatella	Bacteria; Firmicutes; Clostridia; Lachnospirales; Lachnospiraceae; Hungatella;	36.2424	-2.22159	-4.66407	0.00451391	0.022962	1	18.0571	-4.4362	-21.6486	4.21602e-05	0.000778855	0.0147982	36.2424	-0.888007	-1.85062	0.228823	0.346193	1	16.96	5.76979	54.5606	1.37985e-08	6.91898e-07	4.84328e-06
Incertae Sedis	Bacteria; Firmicutes; Clostridia; Oscillospirales; Ruminococcaceae; Incertae Sedis	75.6364	-1.18436	-2.27262	0.000745044	0.00556405	0.26151	48.6571	-0.443816	-1.3602	0.323377	0.610244	1	75.6364	-2.54275	-5.82698	5.46767e-14	2.39894e-12	1.91915e-11	18.7941	-0.914574	-1.88501	0.0309916	0.115724	1
Intestinimonas	Bacteria; Firmicutes; Clostridia; Oscillospirales; Oscillospiraceae; Intestinimonas;	15.1818	-2.74843	-6.71988	5.46504e-07	1.47556e-05	0.000191823	2.88571	-2.10814	-4.31134	0.0115565	0.0712197	1	15.1818	-2.93226	-7.63305	3.70359e-08	5.90891e-07	1.29996e-05	1.76	1.92431	3.79555	0.0156702	0.0696234	1
Klebsiella	Bacteria; Proteobacteria; Gammaproteobacteria; Enterobacterales; Enterobacteriaceae; Klebsiella;	56.6364	-3.69913	-12.9882	2.50412e-06	5.49342e-05	0.000878947	10.7714	-0.302964	-1.23368	0.759962	0.901172	1	119.4	0.907252	1.87547	0.222483	0.341332	1	119.4	4.90935	30.0511	1.01916e-07	3.57726e-06	3.57726e-05
Kluyvera	Bacteria; Proteobacteria; Gammaproteobacteria; Enterobacterales; Enterobacteriaceae; Kluyvera;	0.909091	-1.91	-3.75809	0.00747015	0.0369299	1	0.485714	0.16228	1.11905	0.85671	0.947131	1	5.14	2.15189	4.44411	0.0006354	0.00282311	0.223025	5.14	3.89961	14.9245	1.33926e-06	3.61599e-05	0.000470079
Kosakonia	Bacteria; Proteobacteria; Gammaproteobacteria; Enterobacterales; Enterobacteriaceae; Kosakonia;	0	-0.531473	-1.4454	0.583944	0.788325	1	0	1.07317	2.10406	0.393498	0.673745	1	0.26	2.10598	4.3049	0.0120028	0.0326587	1	0.26	1.56428	2.9573	0.156165	0.383315	1
Lachnoclostridium	Bacteria; Firmicutes; Clostridia; Lachnospirales; Lachnospiraceae; Lachnoclostridium;	204.576	-2.70057	-6.50059	8.94246e-10	5.23134e-08	3.1388e-07	100.029	0.220485	1.16513	0.692491	0.883871	1	204.576	-0.834321	-1.78302	0.0445792	0.101127	1	171.88	1.64576	3.12913	0.00152763	0.0127667	0.536199
Lachnospiraceae NC2004 group	Bacteria; Firmicutes; Clostridia; Lachnospirales; Lachnospiraceae; Lachnospiraceae NC2004 group;	18.9697	-1.10154	-2.14583	0.00282647	0.0160015	0.99209	16.5294	0.693608	1.61732	0.13615	0.392456	1	18.9697	-0.559445	-1.4737	0.110399	0.197705	1	16.5294	-0.151517	-1.11074	0.727045	0.860365	1
Lachnospiraceae ND3007 group	Bacteria; Firmicutes; Clostridia; Lachnospirales; Lachnospiraceae; Lachnospiraceae ND3007 group;	35.6	0.083614	1.05967	0.847085	0.932059	1	35.6	-1.28657	-2.43948	0.0199475	0.102964	1	24.4242	-1.96477	-3.90351	3.29138e-06	3.39787e-05	0.00115527	15.0882	-0.761814	-1.69562	0.144317	0.359256	1
Lachnospiraceae NK3A20 group	Bacteria; Firmicutes; Clostridia; Lachnospirales; Lachnospiraceae; Lachnospiraceae NK3A20 group;	0	-0.731029	-1.65982	0.491317	0.70782	1	1.38235	5.30269	39.4701	1.08211e-07	4.74776e-06	3.79821e-05	1.24	3.41559	10.6707	0.000129149	0.00076833	0.0453315	1.38235	-1.15607	-2.2285	0.122329	0.325284	1
Lachnospiraceae NK4A136 group	Bacteria; Firmicutes; Clostridia; Lachnospirales; Lachnospiraceae; Lachnospiraceae NK4A136 group;	169.143	0.256541	1.19461	0.558371	0.774032	1	169.143	-0.853059	-1.80633	0.124071	0.378685	1	87.7273	-1.63088	-3.09701	8.95435e-05	0.000561246	0.0314298	48.3529	-1.03436	-2.0482	0.0461179	0.151243	1
Lachnospiraceae UCG-003	Bacteria; Firmicutes; Clostridia; Lachnospirales; Lachnospiraceae; Lachnospiraceae UCG-009;	2.51429	3.52802	11.5356	6.20527e-05	0.000640603	0.0217805	2.51429	-1.63073	-3.0967	0.0635427	0.237271	1	0.06	0.918989	1.89079	0.351908	0.482499	1	0.323529	-0.978304	-1.97015	0.300482	0.543656	1
Lachnospiraceae UCG-004	Bacteria; Firmicutes; Clostridia; Lachnospirales; Lachnospiraceae; Lachnospiraceae UCG-004;	1.48571	2.9151	7.5428	0.000254217	0.00217635	0.0892303	1.48571	-2.26466	-4.8054	0.023861	0.119646	1	0	0.21981	1.16458	0.821467	0.877749	1	0.147059	-0.430633	-1.34783	0.702964	0.856534	1
Lachnospiraceae UCG-004	Bacteria; Firmicutes; Clostridia; Lachnospirales; Lachnospiraceae; Lachnospiraceae UCG-004;	45.1818	-0.681626	-1.60395	0.108002	0.258163	1	36.6286	-0.42348	-1.34116	0.431779	0.701642	1	45.1818	-1.13691	-2.19909	0.00480416	0.0163715	1	18.0294	-0.0318036	-1.02229	0.949666	0.966182	1
Lacticaseibacillus	Bacteria; Firmicutes; Bacilli; Lactobacillales; Lactobacillaceae; Lacticaseibacillus	0.636364	0.215892	1.16142	0.797132	0.917573	1	0.285714	0.143041	1.10423	0.898045	0.961017	1	6.02	4.81703	28.1884	1.85197e-10	5.00033e-09	6.50043e-08	6.02	4.4581	21.9796	1.00905e-05	0.00020834	0.00354178
Lactiplantibacillus	Bacteria; Firmicutes; Bacilli; Lactobacillales; Lactobacillaceae; Lactiplantibacillus;	0	-0.0295781	-1.02071	0.97692	0.982518	1	0.323529	3.85598	14.4799	0.000481676	0.00603815	0.169068	0.92	3.56357	11.8234	3.89775e-05	0.000258134	0.0136811	0.92	-0.26283	-1.19983	0.768278	0.885326	1
Lactobacillus	Bacteria; Firmicutes; Bacilli; Lactobacillales; Lactobacillaceae; Lactobacillus	6.06061	0.0980083	1.07029	0.886215	0.945459	1	7.55882	1.18764	2.27779	0.159598	0.431507	1	162.18	6.31149	79.4231	2.3773e-23	6.90944e-21	8.34431e-21	162.18	5.02584	32.5783	9.07237e-11	6.3688e-09	3.1844e-08
Libanicoccus	Bacteria; Actinobacteriota; Coriobacteriia; Coriobacteriales; Atopobiaceae; Libanicoccus;	0.8	1.55587	2.94011	0.0718485	0.1979	1	1.91176	2.3111	4.9626	0.00591193	0.043231	1	0.46	1.62948	3.09401	0.056283	0.117591	1	1.91176	-2.23749	-4.71576	0.00561201	0.0314737	1
Ligilactobacillus	Bacteria; Firmicutes; Bacilli; Lactobacillales; Lactobacillaceae; Ligilactobacillus;	3.39394	0.781352	1.71874	0.357348	0.583254	1	27.6471	4.39509	21.0404	1.3823e-05	0.000323458	0.00485187	79.62	6.36328	82.3263	1.23834e-15	6.2094e-14	4.34658e-13	79.62	1.18684	2.27653	0.200525	0.436827	1
Limosilactobacillus	Bacteria; Firmicutes; Bacilli; Lactobacillales; Lactobacillaceae; Limosilactobacillus	10.9714	1.36584	2.57727	0.0572066	0.165881	1	10.9714	-0.960643	-1.94618	0.284569	0.571135	1	191.92	6.66652	101.584	3.937e-23	6.90944e-21	1.38189e-20	191.92	6.26132	76.7089	5.90095e-14	2.07123e-11	2.07123e-11
Lysinibacillus	Bacteria; Firmicutes; Bacilli; Bacillales; Planococcaceae; Lysinibacillus; Lysinibacillus massiliensis	0	0.260431	1.19784	0.800624	0.918362	1	1.58824	3.58333	11.9864	0.00178845	0.016096	0.627746	0	0.892983	1.85701	0.395077	0.52727	1	1.58824	-2.95078	-7.73165	0.00844293	0.0429488	1
Mailhella	Bacteria; Desulfobacterota; Desulfovibrionia; Desulfovibrionales; Desulfovibrionaceae; Mailhella	1.62857	2.90051	7.46689	0.00103004	0.00723091	0.361545	1.62857	-3.40487	-10.5917	0.00473516	0.0353626	1	0.1	0.821014	1.76665	0.40154	0.533866	1	0.1	1.32537	2.50597	0.279585	0.527603	1
Megamonas	Bacteria; Firmicutes; Negativicutes; Veillonellales-Selenomonadales; Selenomonadaceae; Megamonas;	0.4	0.251028	1.19005	0.815767	0.925505	1	22.3529	4.37371	20.7309	2.14204e-05	0.000442269	0.00751857	43.26	4.76109	27.1164	1.27781e-06	1.40159e-05	0.00044851	43.26	0.136351	1.09912	0.879803	0.935791	1
Megasphaera	Bacteria; Firmicutes; Negativicutes; Veillonellales-Selenomonadales; Veillonellaceae; Megasphaera;	5	-0.517183	-1.43116	0.581837	0.788325	1	66.4118	7.80498	223.632	4.43121e-13	1.55535e-10	1.55535e-10	28.02	4.57713	23.87	5.41493e-08	8.26365e-07	1.90064e-05	66.4118	-2.71066	-6.54623	0.0052073	0.0311201	1
Merdibacter	Bacteria; Firmicutes; Bacilli; Erysipelotrichales; Erysipelotrichaceae; Merdibacter;	3	-1.56721	-2.9633	0.0224626	0.0838762	1	1.45714	-0.963272	-1.94973	0.310483	0.596047	1	3	-0.0808061	-1.05761	0.901059	0.935715	1	1.88	2.44967	5.46291	0.00564913	0.0314737	1
Mogibacterium	Bacteria; Firmicutes; Clostridia; Peptostreptococcales-Tissierellales; Anaerovoracaceae; Mogibacterium	0.212121	-0.820149	-1.76559	0.406961	0.623771	1	0.264706	3.24101	9.45454	0.00285863	0.02389	1	6.74	4.65806	25.2473	7.03942e-10	1.72997e-08	2.47084e-07	6.74	2.2372	4.71482	0.00717514	0.0381301	1
Monoglobus	Bacteria; Firmicutes; Clostridia; Monoglobales; Monoglobaceae; Monoglobus;	33.8182	-0.546089	-1.46012	0.238151	0.447817	1	32.9143	-1.41016	-2.65767	0.0174944	0.0944697	1	33.8182	-2.71256	-6.55484	1.85215e-09	4.06316e-08	6.50106e-07	12.0294	-0.756309	-1.68916	0.177601	0.405588	1
Moryella	Bacteria; Firmicutes; Clostridia; Lachnospirales; Lachnospiraceae; Moryella;	2.30303	-2.14642	-4.42729	0.000133675	0.00120308	0.04692	0.714286	0.239473	1.18056	0.748184	0.901172	1	2.30303	-1.02914	-2.04081	0.0543178	0.114853	1	0.92	0.877807	1.83758	0.200617	0.436827	1
Neisseria	Bacteria; Proteobacteria; Gammaproteobacteria; Burkholderiales; Neisseriaceae; Neisseria;	0.030303	-0.414303	-1.33265	0.639855	0.822076	1	0.0285714	0.97021	1.95913	0.427271	0.700804	1	0.28	2.09009	4.25773	0.00683474	0.0210438	1	0.28	1.53418	2.89623	0.160037	0.387349	1
NK4A214 group	Bacteria; Firmicutes; Clostridia; Oscillospirales; Oscillospiraceae; NK4A214 group;	113.061	-1.34732	-2.54439	0.00996814	0.0448566	1	87.3429	-0.00678589	-1.00471	0.991811	0.996092	1	113.061	-0.942505	-1.92186	0.056108	0.117591	1	52.32	0.411599	1.33016	0.504175	0.749853	1
Odoribacter	Bacteria; Bacteroidota; Bacteroidia; Bacteroidales; Marinifilaceae; Odoribacter;	40.6061	-0.918905	-1.89068	0.0589926	0.166987	1	27.1429	-2.44918	-5.46104	0.000166021	0.00242805	0.0582732	40.6061	-1.34542	-2.54103	0.00359144	0.0129958	1	11.52	2.02266	4.06333	0.000950555	0.0101104	0.333645
Olsenella	Bacteria; Actinobacteriota; Coriobacteriia; Coriobacteriales; Atopobiaceae; Olsenella;	16.3333	-1.93769	-3.83092	0.00904327	0.0428944	1	3.48571	-0.818204	-1.76321	0.418323	0.696087	1	16.3333	-0.549559	-1.46364	0.426549	0.560668	1	3.32	2.20634	4.61501	0.0196498	0.0830974	1
Oribacterium	Bacteria; Firmicutes; Clostridia; Lachnospirales; Lachnospiraceae; Oribacterium;	0.545455	-1.1747	-2.25746	0.180062	0.369601	1	2.41176	6.03086	65.3838	8.67414e-09	6.08925e-07	3.04462e-06	4.3	3.45683	10.9802	5.43203e-06	5.29623e-05	0.00190664	4.3	-1.39933	-2.63779	0.113285	0.305868	1
Oscillibacter	Bacteria; Firmicutes; Clostridia; Oscillospirales; Oscillospiraceae; Oscillibacter;	16.6571	-0.391966	-1.31218	0.385727	0.604421	1	16.6571	-1.76789	-3.40556	0.00319148	0.0260514	1	16.1212	-1.81811	-3.52618	3.60835e-05	0.000252083	0.0126653	3.18	0.34175	1.26729	0.549237	0.754721	1
Oscillospira	Bacteria; Firmicutes; Clostridia; Oscillospirales; Oscillospiraceae; Oscillospira;	3.2	0.722951	1.65055	0.155984	0.344848	1	3.2	-2.56746	-5.92767	0.00433892	0.0331079	1	1.27273	-0.412637	-1.33112	0.44347	0.566403	1	0.78	1.43188	2.69797	0.10973	0.29909	1
Paenibacillus	Bacteria; Firmicutes; Bacilli; Paenibacillales; Paenibacillaceae; Paenibacillus;	5.54545	-3.80371	-13.9646	1.05685e-05	0.000161285	0.00370954	0	1.72107	3.29682	0.254342	0.537593	1	5.54545	-2.66107	-6.325	0.00214001	0.00843981	0.751143	0	-0.578433	-1.49323	0.694099	0.852525	1
Pantoea	Bacteria; Proteobacteria; Gammaproteobacteria; Enterobacterales; Enterobacteriaceae; Lelliottia; Pantoea agglomerans	0.121212	-1.26096	-2.39656	0.139356	0.313552	1	0.0285714	0.369997	1.29235	0.763006	0.901735	1	1.16	2.81084	7.01695	2.98666e-05	0.0002184	0.0104832	1.16	3.70181	13.0123	0.000468251	0.0053043	0.164356
Parabacteroides	Bacteria; Bacteroidota; Bacteroidia; Bacteroidales; Tannerellaceae; Parabacteroides;	432.818	-1.16277	-2.23886	0.0116189	0.0509781	1	369.229	-1.17195	-2.25316	0.0443103	0.180848	1	432.818	-0.800197	-1.74134	0.0655413	0.134532	1	310.42	1.53452	2.89692	0.0047151	0.0295536	1
Paraprevotella	Bacteria; Bacteroidota; Bacteroidia; Bacteroidales; Prevotellaceae; Paraprevotella;	46.2857	-0.656977	-1.57678	0.36943	0.586743	1	46.2857	-1.5495	-2.92716	0.0937947	0.307682	1	30.8788	-3.63566	-12.4291	3.47216e-07	4.51381e-06	0.000121873	15.5	-1.42918	-2.69293	0.0989283	0.28066	1
Pediococcus	Bacteria; Firmicutes; Bacilli; Lactobacillales; Lactobacillaceae; Pediococcus;	0.393939	-3.17977	-9.0616	9.19602e-05	0.000849422	0.032278	0	-0.394608	-1.31459	0.752692	0.901172	1	0.393939	-1.33323	-2.51967	0.0487375	0.105477	1	0.18	2.24114	4.72771	0.042176	0.140988	1
Porphyromonas	Bacteria; Bacteroidota; Bacteroidia; Bacteroidales; Porphyromonadaceae; Porphyromonas;	3.66667	-2.12173	-4.35214	0.000474639	0.00370219	0.166598	0.914286	-1.82341	-3.53917	0.136409	0.392456	1	3.66667	-2.93067	-7.62463	9.86653e-06	8.05384e-05	0.00346315	0.22	1.01447	2.02016	0.399132	0.657725	1
Prevotellaceae Ga6A1 group	Bacteria; Bacteroidota; Bacteroidia; Bacteroidales; Prevotellaceae; Prevotellaceae Ga6A1 group;	0	-0.274324	-1.20943	0.774386	0.909061	1	0.235294	3.66842	12.7147	5.42384e-05	0.000906556	0.0190377	0	0.755047	1.68769	0.42867	0.560668	1	0.235294	-2.63905	-6.2292	0.00302759	0.0214813	1
Prevotellaceae NK3B31 group	Bacteria; Bacteroidota; Bacteroidia; Bacteroidales; Prevotellaceae; Prevotellaceae NK3B31 group;	5.82857	0.710892	1.63682	0.336056	0.560153	1	5.82857	-4.43986	-21.7036	0.00011566	0.0018453	0.0405965	4.36364	-3.00934	-8.05194	0.000384456	0.00184855	0.134944	2	0.719632	1.64676	0.533219	0.75326	1
Prevotellaceae UCG-001	Bacteria; Bacteroidota; Bacteroidia; Bacteroidales; Prevotellaceae; Prevotellaceae UCG-001;	0	-0.564142	-1.47851	0.560125	0.774032	1	0	0.971395	1.96074	0.435893	0.705061	1	0.22	2.08314	4.23729	0.0126756	0.0342242	1	0.22	1.67589	3.19516	0.123809	0.326745	1
Proteus	Bacteria; Proteobacteria; Gammaproteobacteria; Enterobacterales; Morganellaceae; Proteus;	0	-0.748849	-1.68045	0.449209	0.663909	1	0	0.194037	1.14396	0.875011	0.953651	1	0.46	2.23486	4.70718	0.00679517	0.0210438	1	0.46	2.78968	6.91474	0.00822904	0.0424764	1
Pseudoflavonifractor	Bacteria; Firmicutes; Clostridia; Oscillospirales; Oscillospiraceae; Uncultured; Pseudoflavonifractor	0.69697	-1.50282	-2.83397	0.00987749	0.0448566	1	0.371429	-1.92093	-3.78666	0.104635	0.333882	1	0.69697	-2.39968	-5.27686	0.00102669	0.00429011	0.360369	0.04	1.02407	2.03365	0.390972	0.650385	1
Pseudomonas	Bacteria; Proteobacteria; Gammaproteobacteria; Pseudomonadales; Pseudomonadaceae; Pseudomonas;	0.314286	1.69063	3.22798	0.0862272	0.225864	1	0.314286	1.15372	2.22487	0.396323	0.674829	1	32.62	7.80271	223.28	2.0705e-17	1.81686e-15	7.26744e-15	32.62	4.95835	31.0894	5.86268e-05	0.00082312	0.020578
Pyramidobacter	Bacteria; Synergistota; Synergistia; Synergistales; Synergistaceae; Pyramidobacter; Pyramidobacter piscolens W5455	0	0.145043	1.10576	0.889225	0.945459	1	0	1.60845	3.04924	0.244008	0.537593	1	1.3	3.93259	15.2696	4.97353e-06	4.98774e-05	0.00174571	1.3	2.1791	4.52869	0.0710241	0.216778	1
Raoultibacter	Bacteria; Actinobacteriota; Coriobacteriia; Coriobacteriales; Coriobacteriales Incertae Sedis; Raoultibacter;	0	-0.472604	-1.38761	0.619522	0.808628	1	0.0588235	1.02608	2.03648	0.349959	0.639768	1	0.26	1.92219	3.78997	0.0162473	0.0419324	1	0.26	1.36871	2.5824	0.142201	0.359084	1
Rikenellaceae RC9 gut group	Bacteria; Bacteroidota; Bacteroidia; Bacteroidales; Rikenellaceae; Rikenellaceae RC9 gut group;	77.3939	-3.62016	-12.2964	0.000222055	0.00194854	0.0779414	33.2059	5.01087	32.2419	5.20192e-05	0.000906556	0.0182588	77.3939	-1.9704	-3.91877	0.0323515	0.0752011	1	33.2059	-3.3611	-10.2753	0.00351864	0.0233027	1
Roseburia	Bacteria; Firmicutes; Clostridia; Lachnospirales; Lachnospiraceae; Roseburia;	349.257	-0.640859	-1.55926	0.0773135	0.208746	1	349.257	-0.143011	-1.10421	0.755076	0.901172	1	318.182	-0.953002	-1.9359	0.00539199	0.01808	1	287.882	-0.169131	-1.12438	0.692249	0.852525	1
Rothia	Bacteria; Actinobacteriota; Actinobacteria; Micrococcales; Micrococcaceae; Rothia; Rothia sp. THG-T10	0.0571429	-0.249157	-1.18851	0.782116	0.912036	1	0.205882	2.21579	4.64535	0.0138635	0.0803312	1	1.3	3.55906	11.7864	2.07994e-06	2.2123e-05	0.000730058	1.3	1.59243	3.01556	0.0266113	0.106143	1
RumEn M2	Archaea; Thermoplasmatota; Thermoplasmata; Methanomassiliicoccales; Methanomethylophilaceae; RumEn M2;	0	0.0329342	1.02309	0.973405	0.981797	1	0	0.966476	1.95406	0.480481	0.730081	1	0.38	2.16191	4.47506	0.0105905	0.0302217	1	0.38	1.1625	2.23845	0.348471	0.605512	1
Ruminococcus	Bacteria; Firmicutes; Clostridia; Oscillospirales; Ruminococcaceae; Ruminococcus;	380.314	0.0611019	1.04326	0.887253	0.945459	1	380.314	0.688147	1.61121	0.206095	0.502358	1	246.091	-0.805343	-1.74756	0.0478065	0.105477	1	363.824	-1.55459	-2.93751	0.00218556	0.0171949	0.767132
Sanguibacteroides	Bacteria; Bacteroidota; Bacteroidia; Bacteroidales; Marinifilaceae; Sanguibacteroides	0.571429	-0.556005	-1.47019	0.366731	0.586743	1	0.571429	-1.41052	-2.65833	0.146677	0.408601	1	0.515152	-1.9931	-3.98092	0.0118288	0.0326116	1	0.0588235	-0.0265741	-1.01859	0.979657	0.985271	1
Scardovia	Bacteria; Actinobacteriota; Actinobacteria; Bifidobacteriales; Bifidobacteriaceae; Scardovia; Scardovia wiggsiae	0.121212	-1.20012	-2.29759	0.168654	0.352366	1	0.147059	0.693835	1.61758	0.512927	0.762204	1	0.7	2.19698	4.58518	0.00124631	0.0050867	0.437456	0.7	2.70327	6.51276	0.00188445	0.0153824	0.661441
Selenomonas	Bacteria; Firmicutes; Negativicutes; Veillonellales-Selenomonadales; Selenomonadaceae; Selenomonas;	0	-0.364166	-1.28714	0.731283	0.873063	1	0	0.121842	1.08812	0.920267	0.972933	1	0.68	2.36347	5.14606	0.00840574	0.0252172	1	0.68	2.60579	6.08726	0.0127235	0.0595458	1
Sellimonas	Bacteria; Firmicutes; Clostridia; Lachnospirales; Lachnospiraceae; Sellimonas;	4.75758	-3.85155	-14.4355	6.18417e-07	1.55046e-05	0.000217065	1.74286	-2.7124	-6.55412	0.0404599	0.171101	1	4.75758	-0.959809	-1.94505	0.171797	0.280469	1	1.74	5.60413	48.6421	6.37878e-06	0.000149264	0.00223895
Senegalimassilia	Bacteria; Actinobacteriota; Coriobacteriia; Coriobacteriales; Eggerthellaceae; Senegalimassilia;	3.22857	0.432115	1.34921	0.475741	0.690021	1	4.35294	0.896855	1.862	0.222292	0.520164	1	4.56	1.70354	3.25699	0.00280988	0.0107203	0.986268	4.56	0.374568	1.29645	0.582369	0.772045	1
Serratia	Bacteria; Proteobacteria; Gammaproteobacteria; Enterobacterales; Yersiniaceae; Serratia;	7.12121	-5.14576	-35.402	8.36298e-11	6.76901e-09	2.93541e-08	0.205882	-0.0100399	-1.00698	0.993042	0.996092	1	7.12121	-2.93493	-7.64717	1.32171e-05	0.000105437	0.00463922	0.48	2.22087	4.66175	0.0301629	0.11384	1
Siccibacter	Bacteria; Proteobacteria; Gammaproteobacteria; Enterobacterales; Erwiniaceae; Siccibacter;	0.181818	-1.51404	-2.85608	0.0552619	0.161641	1	0.0857143	-0.517688	-1.43166	0.646724	0.853625	1	1.32	1.77106	3.41305	0.00570634	0.0187189	1	1.32	3.80279	13.9558	0.000122002	0.00158603	0.0428227
Sneathia	Bacteria; Fusobacteriota; Fusobacteriia; Fusobacteriales; Leptotrichiaceae; Sneathia;	0.818182	-2.19741	-4.58656	0.00768778	0.0370614	1	0.147059	1.36637	2.57821	0.314915	0.597488	1	0.818182	-1.23884	-2.36009	0.15157	0.255775	1	0.147059	-0.407798	-1.32666	0.753376	0.878521	1
Solobacterium	Bacteria; Firmicutes; Bacilli; Erysipelotrichales; Erysipelotrichaceae; Solobacterium;	1.08571	1.77121	3.41341	0.0304179	0.102661	1	1.29412	1.66098	3.16231	0.0423661	0.17703	1	1.08	2.93464	7.64567	0.000161155	0.000897866	0.0565655	1.29412	-0.497551	-1.41181	0.51324	0.75326	1
Sphingobacterium	Bacteria; Bacteroidota; Bacteroidia; Sphingobacteriales; Sphingobacteriaceae; Sphingobacterium;	0	-0.509566	-1.42362	0.613908	0.807047	1	0	1.53474	2.89736	0.231651	0.531435	1	0.42	3.10364	8.59585	0.000327269	0.00166651	0.114872	0.42	2.07847	4.22358	0.0597077	0.18712	1
Stenotrophomonas	Bacteria; Proteobacteria; Gammaproteobacteria; Xanthomonadales; Xanthomonadaceae; Stenotrophomonas	0	-0.315417	-1.24437	0.777871	0.910109	1	0	2.72959	6.63269	0.0545885	0.210556	1	14.78	6.40635	84.8208	1.68446e-10	4.92703e-09	5.91244e-08	14.78	3.99217	15.9134	0.000858031	0.00941153	0.301169
Streptococcus	Bacteria; Firmicutes; Bacilli; Lactobacillales; Streptococcaceae; Streptococcus;	164.429	-0.019924	-1.01391	0.968433	0.979597	1	164.429	-1.2709	-2.41312	0.045869	0.182955	1	407.74	2.68878	6.44769	1.44131e-08	2.81055e-07	5.05898e-06	407.74	3.97961	15.7755	1.91951e-11	1.68437e-09	6.73747e-09
Succiniclasticum	Bacteria; Firmicutes; Negativicutes; Acidaminococcales; Acidaminococcaceae; Succiniclasticum;	19.2424	-4.83031	-28.4491	4.59762e-09	2.0172e-07	1.61376e-06	0.0857143	-1.23621	-2.35578	0.35984	0.651051	1	19.2424	-4.53962	-23.2575	1.78818e-08	3.30342e-07	6.27649e-06	0.08	1.52689	2.88165	0.234241	0.469756	1
Succinivibrio	Bacteria; Proteobacteria; Gammaproteobacteria; Enterobacterales; Succinivibrionaceae; Succinivibrio;	60.9714	8.22568	299.349	1.7366e-15	6.09548e-13	6.09548e-13	60.9714	-6.50322	-90.7117	2.27378e-06	6.13921e-05	0.000798098	11.54	5.996	63.8229	2.21431e-09	4.57189e-08	7.77222e-07	11.54	4.27354	19.3403	0.00123482	0.0113975	0.433422
Sutterella	Bacteria; Proteobacteria; Gammaproteobacteria; Burkholderiales; Sutterellaceae; Sutterella;	317.4	-0.96601	-1.95343	0.150113	0.335602	1	317.4	-3.67782	-12.7978	1.58529e-05	0.000347773	0.00556437	199.152	-2.85903	-7.25525	6.47471e-06	5.98059e-05	0.00227262	52.9	1.78481	3.44572	0.0246971	0.100799	1
Synergistes	Bacteria; Synergistota; Synergistia; Synergistales; Synergistaceae; Synergistes;	1.63636	-2.5768	-5.96613	0.00195842	0.0118947	0.687404	0	1.71238	3.27702	0.23723	0.533767	1	1.63636	-0.59429	-1.50973	0.412659	0.546579	1	0.16	0.270121	1.20591	0.840025	0.910028	1
Terrisporobacter	Bacteria; Firmicutes; Clostridia; Peptostreptococcales-Tissierellales; Peptostreptococcaceae; Terrisporobacter;	2.82857	2.17004	4.50036	0.0019655	0.0118947	0.68989	3.26471	0.850296	1.80287	0.287021	0.571135	1	0.909091	1.41646	2.6693	0.0424866	0.0974693	1	3.26471	-1.60388	-3.03959	0.0399388	0.136102	1
Turicibacter	Bacteria; Firmicutes; Bacilli; Erysipelotrichales; Erysipelotrichaceae; Turicibacter;	7	-0.940409	-1.91907	0.162767	0.352366	1	7	-0.890761	-1.85415	0.31076	0.596047	1	5.12121	-1.94835	-3.85933	0.00314704	0.0117512	1	2	-0.117182	-1.08461	0.888311	0.939148	1
Tyzzerella	Bacteria; Firmicutes; Clostridia; Lachnospirales; Lachnospiraceae; Tyzzerella;	32.9091	-2.67325	-6.37866	0.000994413	0.00712324	0.349039	7.47059	2.22218	4.66598	0.0308188	0.142174	1	32.9091	-1.03352	-2.04701	0.176414	0.285351	1	11	-0.582449	-1.49739	0.542948	0.75326	1
UBA1819	Bacteria; Firmicutes; Clostridia; Oscillospirales; Ruminococcaceae; UBA1819;	23.0303	-1.25861	-2.39265	0.0264092	0.0936324	1	9.77143	-0.539808	-1.45378	0.461195	0.721031	1	23.0303	0.196487	1.1459	0.712827	0.805406	1	14.2	1.9949	3.9859	0.00348706	0.0233027	1
UCG-003	Bacteria; Firmicutes; Clostridia; Oscillospirales; Oscillospiraceae; UCG-003	19.5429	-0.706107	-1.6314	0.0941766	0.236114	1	19.5429	-0.998051	-1.9973	0.0666698	0.243761	1	19.2121	-1.83166	-3.55946	7.90717e-06	6.76931e-05	0.00277542	6.55882	-0.127501	-1.0924	0.804181	0.896881	1
UCG-008	Bacteria; Firmicutes; Clostridia; Lachnospirales; Lachnospiraceae; Lachnospiraceae UCG-008	1.24242	-1.29798	-2.45884	0.0536109	0.15813	1	2.35294	3.99622	15.9582	4.53369e-07	1.48094e-05	0.000159133	1.24242	0.75444	1.68698	0.217352	0.339069	1	2.35294	-1.9438	-3.84719	0.00578491	0.0317266	1
UCG-009	Bacteria; Firmicutes; Clostridia; Lachnospirales; Lachnospiraceae; Lachnospiraceae UCG-009	3.42857	1.52148	2.87086	0.00365523	0.0191491	1	3.42857	-0.471408	-1.38646	0.469898	0.721031	1	0.848485	-0.961627	-1.94751	0.120289	0.211108	1	1	-2.0117	-4.03257	0.00531968	0.0311201	1
Uncultured-02	Bacteria; Actinobacteriota; Coriobacteriia; Coriobacteriales; Coriobacteriales Incertae Sedis; Uncultured	12.3636	-1.71817	-3.29019	0.00922229	0.0431603	1	7.91429	0.708866	1.63452	0.400556	0.675939	1	12.3636	-1.11537	-2.1665	0.0743017	0.146516	1	6.76471	-0.10606	-1.07629	0.892796	0.941055	1
Uncultured-04	Bacteria; Bacteroidota; Bacteroidia; Bacteroidales; Barnesiellaceae; Uncultured	4.82857	2.06782	4.19252	0.00363521	0.0191491	1	4.82857	-1.55029	-2.92877	0.0884038	0.30126	1	0.424242	-0.226215	-1.16976	0.766799	0.841082	1	0.352941	-0.74374	-1.67451	0.420282	0.676692	1
Uncultured-05	Bacteria; Bacteroidota; Bacteroidia; Bacteroidales; Marinifilaceae; Uncultured	3.90909	-1.62097	-3.07582	0.0107005	0.0475426	1	1.62857	-1.15823	-2.23184	0.23141	0.531435	1	3.90909	-1.83222	-3.56084	0.00433437	0.0152136	1	0.66	0.946984	1.92784	0.310173	0.552643	1
Uncultured-06	Bacteria; Bacteroidota; Bacteroidia; Bacteroidales; Prevotellaceae; Uncultured	2.63636	-0.0112935	-1.00786	0.989071	0.989071	1	5.20588	3.18281	9.08072	0.00167214	0.0154453	0.586922	3.7	1.97862	3.94116	0.0102242	0.0296911	1	5.20588	-1.19289	-2.28611	0.202342	0.436827	1
Uncultured-07	Bacteria; Bacteroidota; Bacteroidia; Flavobacteriales; Flavobacteriaceae; Uncultured	6.97143	3.55994	11.7937	1.556e-05	0.000193292	0.00546155	6.97143	-2.2566	-4.77863	0.0163623	0.0897372	1	0.36	0.266642	1.203	0.774406	0.845561	1	0.794118	-1.0367	-2.05153	0.294718	0.541138	1
Uncultured-10	Bacteria; Firmicutes; Bacilli; Erysipelotrichales; Erysipelotrichaceae; Uncultured	2.42857	0.0993081	1.07126	0.880962	0.945459	1	2.42857	-2.67956	-6.4066	0.0102694	0.0696111	1	1.90909	0.184987	1.13681	0.7757	0.845561	1	1.24	2.76524	6.7986	0.00545829	0.0314075	1
Uncultured-12	Bacteria; Firmicutes; Clostridia; Lachnospirales; Lachnospiraceae; Uncultured	92.2571	0.224264	1.16818	0.522005	0.741797	1	92.2571	-1.53877	-2.90548	0.000551015	0.00666918	0.193406	64.0303	-0.545507	-1.45953	0.100438	0.18752	1	43.1	0.769005	1.70409	0.0646511	0.200819	1
Uncultured-14	Bacteria; Firmicutes; Clostridia; Oscillospirales; Oscillospiraceae; Uncultured	17.3939	-0.499511	-1.41373	0.108119	0.258163	1	16.3429	-0.971328	-1.96064	0.0197952	0.102964	1	17.3939	-0.725315	-1.65326	0.0155988	0.0405569	1	7.66	0.745524	1.67658	0.0590104	0.1866	1
Uncultured-16	Bacteria; Firmicutes; Clostridia; Peptococcales; Peptococcaceae; Uncultured	5.34286	-0.305178	-1.23557	0.52711	0.743924	1	5.34286	-2.84021	-7.16126	0.000672566	0.00754311	0.236071	4.54545	-2.67948	-6.40627	1.04324e-06	1.18122e-05	0.000366178	0.411765	0.465906	1.38118	0.582635	0.772045	1
Uncultured-17	Bacteria; Firmicutes; Clostridia; Peptostreptococcales-Tissierellales; Peptostreptococcaceae; Uncultured	0.0857143	0.16128	1.11828	0.851126	0.933578	1	0.294118	1.65459	3.14834	0.0923076	0.307682	1	0.32	2.08238	4.23505	0.00765404	0.0231601	1	0.32	0.266509	1.20289	0.756358	0.878611	1
Uncultured-18	Bacteria; Firmicutes; Negativicutes; Veillonellales-Selenomonadales; Selenomonadaceae; Uncultured	0.257143	1.061	2.08637	0.238581	0.447817	1	0.588235	2.0101	4.02811	0.00696562	0.0498966	1	0.02	0.411426	1.33	0.675504	0.76732	1	0.588235	-2.65967	-6.3189	0.00145457	0.0124525	0.510553
Uncultured-19	Bacteria; Firmicutes; Negativicutes; Veillonellales-Selenomonadales; Veillonellaceae; Uncultured	15.3939	-5.89464	-59.4926	2.09417e-11	2.45018e-09	7.35053e-09	0	-0.330596	-1.25753	0.826066	0.941247	1	15.3939	-5.36912	-41.3301	7.39302e-10	1.72997e-08	2.59495e-07	0	0.856112	1.81015	0.550452	0.754721	1
Uncultured-20	Bacteria; Verrucomicrobiota; Verrucomicrobiae; Opitutales; Puniceicoccaceae; Uncultured	9.14286	2.01442	4.04019	0.00477271	0.0239317	1	9.14286	-4.51633	-22.885	0.000675311	0.00754311	0.237034	2.18182	-0.838083	-1.78767	0.249907	0.367018	1	0.96	1.66382	3.16855	0.206913	0.437652	1
Veillonella	Bacteria; Firmicutes; Negativicutes; Veillonellales-Selenomonadales; Veillonellaceae; Veillonella;	70.3939	-3.04907	-8.27676	1.55811e-05	0.000193292	0.00546897	20.8235	-1.57577	-2.98094	0.0822584	0.283066	1	161.88	1.10443	2.15014	0.0958675	0.181889	1	161.88	5.72926	53.0494	1.16466e-11	1.36265e-09	4.08796e-09
Vibrio	Bacteria; Proteobacteria; Gammaproteobacteria; Enterobacterales; Vibrionaceae; Vibrio;	0.333333	-1.40735	-2.65249	0.052307	0.155591	1	0.264706	2.00032	4.0009	0.0285544	0.137079	1	0.7	1.59987	3.03117	0.00406063	0.0143968	1	0.7	1.0069	2.00958	0.174742	0.403516	1
Victivallis	Bacteria; Verrucomicrobiota; Lentisphaeria; Victivallales; Victivallaceae; Victivallis;	37.1714	0.581345	1.49624	0.403689	0.621468	1	37.1714	-5.28262	-38.925	2.45673e-07	9.58124e-06	8.62312e-05	16.6061	-1.91846	-3.7802	0.00445739	0.0154905	1	4.02	2.78282	6.88196	0.00455509	0.0290698	1
Weissella	Bacteria; Firmicutes; Bacilli; Lactobacillales; Lactobacillaceae; Weissella;	0.0285714	-0.788592	-1.72739	0.423324	0.641071	1	0.647059	2.8354	7.13742	0.0013155	0.0131926	0.461741	0.7	2.37761	5.19674	0.00563747	0.0186675	1	0.7	0.330796	1.25771	0.618212	0.797766	1
n.a., not available

## Sheet: 9. DAA Genus FHC vs FPDAC
Name	FHC vs. FPDAC - Max group mean	FHC vs. FPDAC - Log₂ fold change*	FHC vs. FPDAC - Fold change*	FHC vs. FPDAC - P-value	FHC vs. FPDAC - FDR p-value	FHC vs. FPDAC - Bonferroni
Enterococcus	31.697	-6.74734	-107.436	2.61027e-14	4.58102e-12	9.16203e-12
Uncultured-19	15.3939	-5.89464	-59.4926	2.09417e-11	2.45018e-09	7.35053e-09
Serratia	7.12121	-5.14576	-35.402	8.36298e-11	6.76901e-09	2.93541e-08
Succiniclasticum	19.2424	-4.83031	-28.4491	4.59762e-09	2.0172e-07	1.61376e-06
Citrobacter	36.4242	-4.67338	-25.5168	3.46207e-09	1.73598e-07	1.21519e-06
Hafnia-Obesumbacterium	3	-4.33554	-20.1896	1.43295e-08	5.58851e-07	5.02966e-06
Cetobacterium	6.12121	-4.0883	-17.0099	3.69483e-06	7.40295e-05	0.00129689
Sellimonas	4.75758	-3.85155	-14.4355	6.18417e-07	1.55046e-05	0.000217065
Eisenbergiella	16.0303	-3.84141	-14.3344	3.16928e-07	9.27015e-06	0.000111242
CAG-873	177.182	-3.80559	-13.9829	6.87143e-05	0.000689106	0.0241187
Paenibacillus	5.54545	-3.80371	-13.9646	1.05685e-05	0.000161285	0.00370954
Klebsiella	56.6364	-3.69913	-12.9882	2.50412e-06	5.49342e-05	0.000878947
Lachnospiraceae UCG-009	0.393939	-3.6548	-12.5952	1.95619e-05	0.000228874	0.00686622
Rikenellaceae RC9 gut group	77.3939	-3.62016	-12.2964	0.000222055	0.00194854	0.0779414
Fusobacterium	142.545	-3.58173	-11.9732	1.30826e-05	0.000191332	0.00459198
Helicobacter	1.12121	-3.45118	-10.9373	4.37829e-05	0.000465691	0.0153678
Anaerosporobacter	2.42424	-3.44448	-10.8866	1.42791e-05	0.000193292	0.00501198
Coprobacillus	26.303	-3.41722	-10.6828	1.48155e-05	0.000193292	0.00520023
Erwinia	0.787879	-3.37511	-10.3755	7.89161e-05	0.000748637	0.0276996
Campylobacter	2.57576	-3.23825	-9.4365	4.71695e-06	8.27824e-05	0.00165565
Pediococcus	0.393939	-3.17977	-9.0616	9.19602e-05	0.000849422	0.032278
[Clostridium] innocuum group	6.06061	-3.15503	-8.90757	4.03376e-06	7.45185e-05	0.00141585
Flavonifractor	83.2727	-3.08064	-8.45988	2.05548e-05	0.000232733	0.00721474
Veillonella	70.3939	-3.04907	-8.27676	1.55811e-05	0.000193292	0.00546897
{Unknown Genus} Tannerellaceae	11	-2.9831	-7.90684	6.02545e-06	9.61334e-05	0.00211493
Cloacibacillus	1.18182	-2.94433	-7.69717	0.000980084	0.00712324	0.34401
Escherichia-Shigella	378.818	-2.78917	-6.91233	5.92745e-06	9.61334e-05	0.00208054
Intestinimonas	15.1818	-2.74843	-6.71988	5.46504e-07	1.47556e-05	0.000191823
Lachnoclostridium	204.576	-2.70057	-6.50059	8.94246e-10	5.23134e-08	3.1388e-07
Tyzzerella	32.9091	-2.67325	-6.37866	0.000994413	0.00712324	0.349039
Faecalibaculum	1.21212	-2.58664	-6.00698	0.00177056	0.0111289	0.621468
Synergistes	1.63636	-2.5768	-5.96613	0.00195842	0.0118947	0.687404
Erysipelatoclostridium	14.9091	-2.56516	-5.91821	0.000270904	0.00226398	0.0950872
Enterobacter	62.4848	-2.49171	-5.62445	0.0020668	0.0120908	0.725447
{Unknown Order} Gammaproteobacteria	14.697	-2.45862	-5.49689	7.15628e-05	0.000697737	0.0251185
{Unknown Genus} Enterobacteriaceae	8.81818	-2.42802	-5.38155	3.34826e-05	0.000367262	0.0117524
{Unknown Family} Enterobacterales	1.69697	-2.38712	-5.23111	0.000282971	0.00230984	0.0993229
{Unknown Order} Negativicutes	13.9091	-2.37608	-5.19124	0.000537555	0.00410178	0.188682
Finegoldia	0.666667	-2.24012	-4.72437	0.00228656	0.0131571	0.802582
Hungatella	36.2424	-2.22159	-4.66407	0.00451391	0.022962	1
Sneathia	0.818182	-2.19741	-4.58656	0.00768778	0.0370614	1
Moryella	2.30303	-2.14642	-4.42729	0.000133675	0.00120308	0.04692
Porphyromonas	3.66667	-2.12173	-4.35214	0.000474639	0.00370219	0.166598
Anaerostignum	0.30303	-1.96703	-3.90961	0.00444774	0.0229582	1
Olsenella	16.3333	-1.93769	-3.83092	0.00904327	0.0428944	1
Kluyvera	0.909091	-1.91	-3.75809	0.00747015	0.0369299	1
Anaerofilum	2.21212	-1.90705	-3.75042	0.000402247	0.00320884	0.141189
Anaerotruncus	7.36364	-1.79063	-3.45965	0.00364248	0.0191491	1
Uncultured-02	12.3636	-1.71817	-3.29019	0.00922229	0.0431603	1
Uncultured-05	3.90909	-1.62097	-3.07582	0.0107005	0.0475426	1
Pseudoflavonifractor	0.69697	-1.50282	-2.83397	0.00987749	0.0448566	1
NK4A214 group	113.061	-1.34732	-2.54439	0.00996814	0.0448566	1
Incertae Sedis	75.6364	-1.18436	-2.27262	0.000745044	0.00556405	0.26151
Lachnospiraceae NC2004 group	18.9697	-1.10154	-2.14583	0.00282647	0.0160015	0.99209
Bacteroides	3108.12	-1.08628	-2.12325	0.00177555	0.0111289	0.623219
{Unknown Genus} Lachnospiraceae	96.0286	-0.710155	-1.63598	0.00770793	0.0370614	1
Agathobacter	396.457	1.34356	2.53777	0.00351819	0.0191491	1
UCG-009	3.42857	1.52148	2.87086	0.00365523	0.0191491	1
{Unknown Family} Clostridia vadinBB60 group	71.6571	1.65041	3.13924	0.00202473	0.0120454	0.710679
Blastocystis	2.51429	1.88355	3.68981	0.00978987	0.0448566	1
Uncultured-20	9.14286	2.01442	4.04019	0.00477271	0.0239317	1
Uncultured-04	4.82857	2.06782	4.19252	0.00363521	0.0191491	1
Terrisporobacter	2.82857	2.17004	4.50036	0.0019655	0.0118947	0.68989
{Unknown Family} RF39	58.2571	2.3723	5.17766	0.00150683	0.00997921	0.528898
{Unknown Class} Firmicutes	28.7429	2.42938	5.38661	0.00162245	0.0105459	0.569479
{Unknown Family} WCHB1-41	1.91429	2.52518	5.75644	0.00350414	0.0191491	1
{Unknown Genus} Prevotellaceae	2.17143	2.77502	6.84486	0.00143651	0.00969642	0.504214
Mailhella	1.62857	2.90051	7.46689	0.00103004	0.00723091	0.361545
UCG-004	1.48571	2.9151	7.5428	0.000254217	0.00217635	0.0892303
{Unknown Family} Clostridia UCG-014	237.943	3.18835	9.11571	1.91258e-06	4.47543e-05	0.000671315
Lachnospiraceae UCG-003	2.51429	3.52802	11.5356	6.20527e-05	0.000640603	0.0217805
Uncultured-07	6.97143	3.55994	11.7937	1.556e-05	0.000193292	0.00546155
{Unknown Genus} Muribaculaceae	218.143	3.72819	13.2525	3.79638e-06	7.40295e-05	0.00133253
Alloprevotella	30.5152	4.01667	16.1859	1.597e-05	0.000193292	0.00560547
{Unknown Genus} Succinivibrionaceae	4.94286	5.31921	39.9246	2.27189e-08	7.24939e-07	7.97433e-06
Asteroleplasma	25.9714	5.46303	44.1099	1.73791e-08	6.10006e-07	6.10006e-06
Butyrivibrio	51.9429	5.8828	59.0066	9.64247e-11	6.76901e-09	3.38451e-08
Succinivibrio	60.9714	8.22568	299.349	1.7366e-15	6.09548e-13	6.09548e-13
*positive values: overrepresentation in FHC, negative values: overrepresentation in FPDAC

[truncated: 5 more sheets: 10. DAA Genus IPDAC vs IHC, 11. DAA Gen FPDAC_IPDAC overlap, 12. DAA Gen FPDAC_IPDAC unique, 13. DAA Genus IPDAC vs FPDAC, 14. DAA Genus IHC vs FHC]
