# Supplementary material for: Fecal profiling reveals a common microbial signature for pancreatic cancer in Finnish and Iranian cohorts
Source: Gut Pathog. 2025 Apr 16;17:24. doi: 10.1186/s13099-025-00698-0 (PMC12001732; doi:10.1186/s13099-025-00698-0)
Supplement: Supplementary file 6 — Additional file 6: Table S5. Predicted microbial functions and pathway analysis. [file 13099_2025_698_MOESM6_ESM.xlsx]

## Sheet: Differential Functions
	Differential Functions, LefSe, FDR-corrected p < 0.05
	(overlapping Kos between the cohorts are bolded)
	Finnish cohort							Iranian cohort
	KOs	Pvalues	FDR	FHC	FPDAC	LDAscore		KOs	Pval	FDR	IHC	IPDAC	LDAscore
	K00015	0.00017696	0.01179	3631.2	2119.8	2.88		K00054	6.2748e-06	0.00022593	573.77	1672.4	-2.74
	K00065	0.0024056	0.032332	3098.2	2121.9	2.69		K00068	5.1973e-06	0.00019716	149.2	680.26	-2.43
	K00161	0.0019504	0.030094	7888.4	5870.7	3		K00077	3.4654e-06	0.00014343	3785.8	6594.6	-3.15
	K00169	0.0015756	0.027019	2944.2	1432.9	2.88		K00118	9.3913e-05	0.0012373	379.73	231.76	1.87
	K00172	0.0010629	0.021614	2780.9	1275.7	2.88		K00187	7.9204e-06	0.00026993	218.83	123.26	1.69
	K00187	2.96e-05	0.0056233	219.88	125.42	1.68		K00243	4.809e-05	0.00083517	2313.8	3644.8	-2.82
	K00194	0.0017531	0.028405	1249.9	535.06	2.55		K00244	3.4659e-06	0.00014343	2091.6	4697.6	-3.12
	K00197	0.0014765	0.026081	1253.6	535.33	2.56		K00364	1.3113e-08	7.025e-06	564.37	1978	-2.85
	K00198	0.0013836	0.02513	5081.5	2233.4	3.15		K00425	1.683e-05	0.00047255	4498.9	6729.4	-3.05
	K00264	0.00062623	0.017747	48.353	26.576	1.08		K00426	3.3364e-05	0.00068591	4610.1	6779.3	-3.04
	K00276	0.0017495	0.028405	71.794	184.45	-1.76		K00527	5.2363e-05	0.00087818	5304.6	7605.7	-3.06
	K00303	0.0025075	0.032552	8254.7	4078.1	3.32		K00564	3.7989e-05	0.00072055	1250.2	2654.6	-2.85
	K00354	0.0016428	0.027178	253.65	128.45	1.8		K00656	7.0304e-05	0.0010396	4911.9	7411.9	-3.1
	K00394	0.0007941	0.01923	2051.4	1104.8	2.68		K00712	2.4004e-09	2.1854e-06	90.967	804.84	-2.55
	K00395	0.00072514	0.018603	2010.1	1069.2	2.67		K00839	9.3895e-05	0.0012373	80.267	479.54	-2.3
	K00459	0.00081249	0.019312	6843.6	4814.1	3.01		K00841	7.841e-07	4.8049e-05	227.97	1767.5	-2.89
	K00626	0.00033478	0.014735	25677	17333	3.62		K00867	3.1679e-07	2.5713e-05	567.67	1821.1	-2.8
	K00743	0.00077018	0.019087	120.88	35.485	1.64		K00869	1.6094e-05	0.00045592	578.73	1479.8	-2.65
	K00822	0.0023074	0.032332	1306	856.97	2.35		K00882	8.4961e-06	0.00028652	1511.2	2939.2	-2.85
	K00932	0.00033465	0.014735	35.824	146.82	-1.75		K00926	8.9563e-08	1.4618e-05	812.07	2313	-2.88
	K00933	7.74e-05	0.0082022	841.12	188.79	2.51		K00938	1.2744e-07	1.7306e-05	95.4	979.14	-2.65
	K00934	7.74e-05	0.0082022	841.12	188.79	2.51		K00998	5.6983e-05	0.00091015	189.5	690.4	-2.4
	K01007	0.00097258	0.020616	7619	4824.2	3.15		K01060	6.7339e-05	0.0010112	116.63	335.24	-2.04
	K01025	0.00096202	0.020616	37.706	19.394	1.01		K01085	8.4652e-05	0.0011792	59.4	407.9	-2.24
	K01031	0.0010869	0.021687	548.38	266.39	2.15		K01096	2.1018e-05	0.00055879	158.1	660.54	-2.4
	K01032	0.0011112	0.021971	544.38	265.45	2.15		K01119	2.5919e-06	0.00011632	1445.3	3133.5	-2.93
	K01039	0.0013244	0.024612	2576	1133.2	2.86		K01146	6.0691e-05	0.00095266	165.97	662.4	-2.4
	K01040	0.00069266	0.018442	3192.7	1158.5	3.01		K01215	9.1028e-06	0.00030215	112.1	687.98	-2.46
	K01045	0.0024186	0.032441	32.794	14.727	1		K01220	8.8288e-05	0.0012027	157.43	469.84	-2.2
	K01053	0.00056301	0.017122	3249	1958.7	2.81		K01223	6.1308e-06	0.000222	2818.1	8974.6	-3.49
	K01169	0.0023792	0.032332	51.5	157.03	-1.73		K01226	3.1913e-08	1.0706e-05	238.4	1353.3	-2.75
	K01286	0.0020344	0.031022	4655.8	2674.9	3		K01232	6.6119e-08	1.4618e-05	360.83	2524.1	-3.03
	K01420	0.00056301	0.017122	11774	8403.3	3.23		K01258	3.6129e-07	2.6774e-05	4212.3	7063	-3.15
	K01460	0.00045369	0.016093	47.676	157.82	-1.75		K01261	1.0359e-08	7.025e-06	49.033	500.06	-2.36
	K01464	0.0007942	0.01923	3065.5	1884.4	2.77		K01318	6.7707e-07	4.2508e-05	15.967	121.82	-1.73
	K01486	0.000304	0.014667	4232.2	2394.1	2.96		K01478	9.6094e-07	5.6704e-05	715.57	2068.7	-2.83
	K01574	0.0023548	0.032332	855.74	586.36	2.13		K01531	1.2428e-07	1.7306e-05	752.67	2732.5	-3
	K01615	5.83e-05	0.0072718	1171.4	560.09	2.49		K01535	1.5457e-06	7.8182e-05	73.467	672.34	-2.48
	K01640	0.002122	0.031538	5801.5	3717.7	3.02		K01575	4.6893e-07	3.2135e-05	882.63	1807.5	-2.67
	K01663	0.00026606	0.013985	866.74	188.67	2.53		K01577	4.6039e-06	0.00018047	42.133	581.82	-2.43
	K01668	0.001414	0.025323	428.79	233.82	1.99		K01581	3.1474e-06	0.00013372	1499.4	3163.5	-2.92
	K01671	7.55e-05	0.0082022	35.618	147.73	-1.76		K01597	1.2356e-06	6.5621e-05	473.07	1439.5	-2.69
	K01715	0.00044552	0.015913	7794.3	5294.1	3.1		K01635	3.6312e-06	0.00014647	96.567	386.86	-2.16
	K01729	0.0008689	0.01992	531.62	247.09	2.16		K01643	2.1283e-07	2.1687e-05	426.57	1497.1	-2.73
	K01749	0.00085004	0.019764	7338.1	5785.2	2.89		K01646	1.2426e-07	1.7306e-05	373.57	1431.8	-2.72
	K01761	0.00058958	0.017356	3338.8	2305.8	2.71		K01753	5.0758e-06	0.0001937	394.17	1248.5	-2.63
	K01777	0.00097247	0.020616	2364.8	962.06	2.85		K01766	2.9918e-05	0.00067136	153.2	648.3	-2.4
	K01779	0.00022678	0.012861	4891.4	2757.1	3.03		K01788	2.4094e-06	0.00011243	673.4	1677.6	-2.7
	K01865	5.97e-05	0.0072718	162.76	55.242	1.74		K01819	1.6036e-08	7.025e-06	58.567	545.22	-2.39
	K01896	1.2e-05	0.003796	933.74	251.18	2.53		K01821	9.3966e-05	0.0012373	2466.8	3836.7	-2.84
	K01958	0.0012137	0.023659	3213.3	1948.4	2.8		K01823	0.000102	0.0013027	1466.5	2680.2	-2.78
	K01969	0.0013838	0.02513	3212.1	1977.4	2.79		K01838	4.4144e-05	0.00079488	726.93	1709.8	-2.69
	K01971	0.0021668	0.03213	3407.5	2486.2	2.66		K01910	3.1918e-08	1.0706e-05	319.53	1329.7	-2.7
	K01975	0.0017916	0.028459	5165.6	3527.5	2.91		K02073	5.3216e-06	0.00020068	3077.8	6942.5	-3.29
	K01994	0.0015071	0.026368	130.26	63.879	1.53		K02079	1.2771e-05	0.00039507	39.5	349.1	-2.19
	K02035	0.0022129	0.032222	26415	17923	3.63		K02083	5.4635e-05	0.00088823	416.4	1304.7	-2.65
	K02049	0.00010652	0.010434	13240	8231.5	3.4		K02086	3.1254e-05	0.00068448	344.57	1162.2	-2.61
	K02050	0.00081249	0.019312	11987	8117.4	3.29		K02160	9.3966e-05	0.0012373	3094.6	4433.4	-2.83
	K02051	0.00097258	0.020616	12323	8504.4	3.28		K02173	3.2388e-05	0.00068456	25.767	334.14	-2.19
	K02076	0.00058958	0.017356	487.35	290.58	2		K02236	2.9264e-06	0.00012862	277.6	1109.1	-2.62
	K02079	0.00087794	0.020056	174.85	160.79	0.905		K02240	1.0698e-05	0.00034607	326.73	1158.2	-2.62
	K02108	0.0023074	0.032332	11525	9154.3	3.07		K02242	1.6244e-06	8.1513e-05	330.07	1215.3	-2.65
	K02109	0.0008892	0.020171	14967	11418	3.25		K02243	9.8496e-07	5.7589e-05	238.63	1097	-2.63
	K02115	0.0019502	0.030094	11578	9214.1	3.07		K02244	1.4608e-07	1.9e-05	120.6	1010.9	-2.65
	K02189	0.0014452	0.025668	4307.7	2960.1	2.83		K02245	1.6651e-06	8.2905e-05	227.97	1083.4	-2.63
	K02191	0.00063187	0.017761	663.21	428.21	2.07		K02246	1.9097e-07	2.1687e-05	102	743.24	-2.51
	K02255	0.0003478	0.014735	35.882	147.97	-1.76		K02248	9.601e-07	5.6704e-05	74.267	830.74	-2.58
	K02274	0.0023074	0.032332	6328.3	4760.6	2.89		K02250	9.7803e-05	0.0012679	54.767	173.98	-1.78
	K02275	0.0011113	0.021971	6830.1	4940.8	2.98		K02344	2.801e-05	0.00064946	153.33	648.26	-2.4
	K02292	0.0013161	0.024612	42.265	14.636	1.17		K02372	3.2655e-05	0.00068456	4244.7	5964.5	-2.93
	K02317	0.00064349	0.017943	37.794	150.97	-1.76		K02531	2.9006e-07	2.4981e-05	12.333	248.8	-2.08
	K02345	0.0012924	0.024572	61.882	179.09	-1.78		K02538	1.0172e-05	0.00033243	27.9	141.7	-1.76
	K02347	5.1e-05	0.0072718	1920.7	954.21	2.69		K02550	5.3388e-05	0.00088033	123.77	70.12	1.44
	K02425	0.0022913	0.032332	49.029	163.12	-1.76		K02560	3.6376e-05	0.00070894	181.77	707.28	-2.42
	K02439	0.001296	0.024572	410.76	781.09	-2.27		K02562	3.7166e-05	0.00071799	174.8	932.96	-2.58
	K02464	0.00036087	0.014735	38.706	140.58	-1.72		K02565	3.2641e-05	0.00068456	156.73	668.32	-2.41
	K02467	0.0021853	0.032222	42.824	150.55	-1.74		K02621	8.1322e-05	0.0011491	3456.3	5214.8	-2.94
	K02468	0.0014865	0.026186	42.353	150.88	-1.74		K02686	3.1932e-05	0.00068456	180.4	692.46	-2.41
	K02488	0.00031899	0.014735	2867	1259.9	2.91		K02744	2.6557e-06	0.00011835	319.93	1039.8	-2.56
	K02506	0.001215	0.023659	42.176	168.06	-1.81		K02750	1.8538e-08	7.3821e-06	245.47	1541.3	-2.81
	K02507	0.00041445	0.014981	179.68	389.36	-2.02		K02759	1.1991e-05	0.00037645	961.6	3215.6	-3.05
	K02554	0.00070851	0.018554	1081.6	614.58	2.37		K02760	6.4665e-05	0.00098121	1382.4	3883.2	-3.1
	K02562	0.0016064	0.027027	171.79	408.39	-2.08		K02761	2.4693e-06	0.00011321	2230	8199.1	-3.48
	K02598	9.28e-06	0.0036354	774.53	309.24	2.37		K02763	4.6808e-06	0.0001814	44.033	20.52	1.11
	K02624	0.00031899	0.014735	2259.6	613.36	2.92		K02770	4.2261e-07	2.9596e-05	1423.6	3897.5	-3.09
	K02663	0.0012677	0.024328	1740.5	922.27	2.61		K02773	4.6012e-08	1.2218e-05	244.1	977.26	-2.57
	K02664	0.0023072	0.032332	1738.1	938.64	2.6		K02774	5.5759e-06	0.00020781	228	536.86	-2.19
	K02723	0.0023536	0.032332	155.41	94.97	1.49		K02775	2.7849e-06	0.00012325	271.53	800.38	-2.42
	K02753	0.00090779	0.020201	74.559	191.64	-1.77		K02777	2.2459e-07	2.1687e-05	624.97	2188.2	-2.89
	K02763	0.0008076	0.019312	80.294	36.667	1.36		K02779	7.6425e-07	4.7287e-05	532.23	1865.4	-2.82
	K02853	0.0024396	0.032453	49.324	163.39	-1.76		K02781	3.5493e-06	0.000145	248.8	1208.7	-2.68
	K02972	0.00028319	0.014303	35.5	146.24	-1.75		K02783	6.3265e-05	0.0009791	382.27	1390.5	-2.7
	K03212	0.00020005	0.011963	93.265	334.15	-2.08		K02786	6.3284e-05	0.0009791	155.03	462.3	-2.19
	K03300	0.00183	0.028855	1079.4	627.03	2.36		K02788	9.3869e-05	0.0012373	155.03	459.4	-2.19
	K03330	0.00061708	0.01759	293.82	156.67	1.84		K02791	1.3132e-05	0.00039852	382.13	1995.1	-2.91
	K03399	0.0014444	0.025668	622.71	415.55	2.02		K02794	1.2267e-05	0.00038324	1489.7	3591.1	-3.02
	K03425	0.0021976	0.032222	49.294	163.61	-1.76		K02795	6.4253e-06	0.00023005	1156.1	3337.3	-3.04
	K03468	0.0023892	0.032332	49.353	163.67	-1.76		K02796	5.8493e-06	0.00021673	1119.9	2770.9	-2.92
	K03482	0.00094261	0.020449	112.06	166.76	-1.45		K02810	1.6535e-08	7.025e-06	788.9	3517.3	-3.14
	K03483	0.0024046	0.032332	293.85	150.33	1.86		K02819	1.0361e-06	5.9505e-05	222.13	1081.1	-2.63
	K03490	0.0025063	0.032552	139.82	306.06	-1.92		K02821	5.9862e-06	0.000218	387.47	1592.6	-2.78
	K03500	0.00070886	0.018554	9046.7	6865.2	3.04		K02822	7.8002e-05	0.0011197	294.33	977.98	-2.54
	K03516	0.0022916	0.032332	49.765	164.97	-1.77		K02824	3.7233e-06	0.0001483	2319.2	3859.2	-2.89
	K03518	0.00051285	0.01658	5439.8	3786.8	2.92		K02859	1.3735e-05	0.00041094	85.167	840.38	-2.58
	K03519	0.00038635	0.014735	3877.6	2394.8	2.87		K03048	1.8843e-06	9.0976e-05	269.77	1188.7	-2.66
	K03522	0.0023074	0.032332	16830	11170	3.45		K03095	6.2508e-08	1.4618e-05	125.5	1024.2	-2.65
	K03571	0.00038646	0.014735	5088.7	3633.2	2.86		K03098	4.8095e-05	0.00083517	1309.7	2702.2	-2.84
	K03637	0.00039566	0.014735	6027.5	4188.7	2.96		K03112	6.3297e-05	0.0009791	169.6	678.4	-2.41
	K03639	0.0010632	0.021614	6756.9	4941.5	2.96		K03184	8.1314e-05	0.0011491	164.93	703.06	-2.43
	K03667	0.0024056	0.032332	6197.3	4725.5	2.87		K03291	7.4841e-05	0.0010865	204.7	1001.7	-2.6
	K03706	0.0016088	0.027027	1024.4	743.12	2.15		K03310	1.5388e-05	0.00044174	4914.6	7642.7	-3.14
	K03712	8.18e-05	0.0085346	48.265	163.94	-1.77		K03311	3.5613e-05	0.0006962	1923.2	3809.7	-2.98
	K03716	0.00061763	0.01759	2573.2	1503.6	2.73		K03346	1.299e-06	6.8419e-05	238.9	1106.8	-2.64
	K03735	0.00083087	0.019604	824.29	569.18	2.11		K03366	4.1148e-08	1.192e-05	275.9	1290.1	-2.71
	K03736	0.0013539	0.024936	810.53	563.52	2.1		K03367	1.4003e-06	7.1967e-05	339.63	1166.3	-2.62
	K03738	1.79e-05	0.0044135	11881	4461.2	3.57		K03387	3.0587e-05	0.00067685	720.43	1889.6	-2.77
	K03750	0.0015754	0.027019	8738.7	6383.5	3.07		K03436	1.5091e-06	7.6938e-05	816.63	2060.1	-2.79
	K03819	0.0012858	0.024572	43.353	205.76	-1.91		K03475	1.3127e-05	0.00039852	391.33	1240.1	-2.63
	K03838	0.00020492	0.011963	35.912	147.12	-1.75		K03481	4.6157e-06	0.00018047	555.5	1771.1	-2.78
	K03856	0.00033478	0.014735	5311.2	3629.2	2.93		K03482	1.961e-05	0.00053409	50.2	380.34	-2.22
	K03886	0.00099383	0.020871	905.15	215.24	2.54		K03485	4.4126e-05	0.00079488	141.8	619.62	-2.38
	K03894	0.00013977	0.010757	43.794	151.52	-1.74		K03486	2.972e-09	2.3676e-06	93.933	735.34	-2.51
	K03895	0.00013921	0.010757	41.412	150.48	-1.74		K03492	5.9855e-06	0.000218	299.83	1458.9	-2.76
	K03896	0.0021949	0.032222	52	169.3	-1.78		K03493	1.1504e-07	1.7306e-05	2.8	25.54	-1.09
	K04076	0.0017912	0.028459	583.47	391.15	1.99		K03535	1.5379e-05	0.00044174	171.77	598.76	-2.33
	K04108	1.51e-05	0.0040761	1284.2	485.88	2.6		K03577	8.1275e-05	0.0011491	176.4	659.18	-2.38
	K04110	3.4e-05	0.0061026	1048.8	322.97	2.56		K03591	9.5799e-05	0.0012551	71.4	417.42	-2.24
	K04112	0.0016437	0.027178	127.15	81.606	1.38		K03599	8.6518e-05	0.0011936	312.83	923.28	-2.49
	K04113	0.0015739	0.027019	126.15	81.03	1.37		K03600	8.3015e-05	0.0011603	299.27	910.1	-2.49
	K04115	0.0016085	0.027027	126.5	81.091	1.37		K03604	9.3958e-05	0.0012373	350.37	888.26	-2.43
	K04333	0.0014447	0.025668	89.618	280.3	-1.98		K03607	3.5602e-05	0.0006962	221.97	1003.4	-2.59
	K04335	0.00048648	0.016481	48.647	162.67	-1.76		K03632	2.6817e-05	0.0006425	155.9	654.58	-2.4
	K04336	0.00021781	0.012572	35.559	147.45	-1.76		K03633	2.6808e-05	0.0006425	153.43	650.1	-2.4
	K04766	0.0010167	0.020871	677.56	422.15	2.11		K03645	3.4817e-05	0.00069365	155.2	650.72	-2.4
	K04786	0.00013368	0.010669	8.8824	77.061	-1.55		K03668	1.8407e-05	0.00050346	237.6	797.68	-2.45
	K04794	0.0022593	0.032332	763.76	525.94	2.08		K03673	9.7886e-05	0.0012679	401.97	1065.8	-2.52
	K04940	0.00030391	0.014667	719.15	408.7	2.19		K03674	2.9265e-05	0.00065918	152.9	659.06	-2.4
	K05299	0.00010115	0.010218	2055.3	694.42	2.83		K03683	2.1511e-05	0.00056183	193.47	754.46	-2.45
	K05341	0.00016409	0.01179	565.74	356.21	2.02		K03693	1.3427e-05	0.00040363	118.17	544.76	-2.33
	K05559	0.00051292	0.01658	1678.3	701	2.69		K03700	3.7178e-05	0.00071799	558.17	1378	-2.61
	K05560	0.000501	0.016525	1676.2	699.39	2.69		K03721	5.6971e-05	0.00091015	383.5	1004.3	-2.49
	K05561	0.00050093	0.016525	1676	699.21	2.69		K03722	7.7433e-06	0.00026531	2492.6	4579.4	-3.02
	K05562	0.00050093	0.016525	1676.4	699.45	2.69		K03739	3.8059e-07	2.7562e-05	274.33	1140.5	-2.64
	K05563	0.00028263	0.014303	1759.2	727.33	2.71		K03740	6.7265e-07	4.2508e-05	285.67	1144.3	-2.63
	K05564	0.00048946	0.016481	1677.8	699.88	2.69		K03756	6.4646e-05	0.00098121	353.03	1142.1	-2.6
	K05566	0.00070886	0.018554	3370.8	1523.7	2.97		K03758	3.8904e-08	1.1806e-05	369.87	1390.7	-2.71
	K05775	0.0016064	0.027027	168.91	402.7	-2.07		K03764	3.5575e-05	0.0006962	155.07	650.74	-2.4
	K05790	0.0023889	0.032332	49.294	163.39	-1.76		K03774	8.3023e-05	0.0011603	291.17	857.42	-2.45
	K05798	0.00061522	0.01759	84.147	358.94	-2.14		K03778	3.1474e-06	0.00013372	2165.2	3907.5	-2.94
	K05811	0.00023285	0.01309	46.353	164.79	-1.78		K03784	3.1945e-05	0.00068456	1608.2	2942.5	-2.82
	K05827	0.0017909	0.028459	380.35	219	1.91		K03804	5.3458e-05	0.00088033	159.4	650.18	-2.39
	K05828	0.0010865	0.021687	363.53	209.67	1.89		K03806	2.8025e-05	0.00064946	283	868.26	-2.47
	K05829	0.0010167	0.020871	363.26	209	1.89		K03811	3.2651e-05	0.00068456	2746	4527.7	-2.95
	K05830	0.0009943	0.020871	371.06	209.03	1.91		K03817	4.809e-05	0.00083517	1045.6	2193.6	-2.76
	K05839	0.0020663	0.031285	51.029	165.39	-1.76		K03835	2.5662e-05	0.00063409	161.93	671.36	-2.41
	K05919	0.00097258	0.020616	4753.6	2460.4	3.06		K03840	4.0532e-05	0.00075751	198.23	987.08	-2.6
	K05934	0.00072514	0.018603	4425.7	2985.6	2.86		K04067	8.8229e-05	0.0012027	153.87	636.7	-2.38
	K05956	0.00037583	0.014735	77.588	21.818	1.46		K04103	6.8823e-05	0.0010271	232.33	954.34	-2.56
	K05967	6.83e-05	0.0077472	260.18	152.52	1.74		K04109	7.6125e-05	0.0011013	133.37	74.92	1.48
	K06006	0.0016423	0.027178	87.941	282.67	-1.99		K04112	3.7921e-05	0.00072055	126.93	64.3	1.51
	K06122	0.0018153	0.028765	61.235	19.515	1.34		K04113	4.0452e-05	0.00075751	126.47	63.86	1.51
	K06136	0.0013242	0.024612	953.85	653.33	2.18		K04115	4.0422e-05	0.00075751	125.8	63.66	1.51
	K06137	0.00090929	0.020201	804.85	486.67	2.2		K04478	2.8282e-07	2.469e-05	14.8	139.12	-1.8
	K06138	0.0015091	0.026368	729.59	446.79	2.15		K04691	6.1993e-05	0.00096834	279.37	814.7	-2.43
	K06139	0.0013247	0.024612	758.65	464.55	2.17		K04766	8.6527e-05	0.0011936	636.7	335.5	2.18
	K06144	0.00092619	0.020313	66.059	261.91	-2		K05311	1.5735e-05	0.00044967	342.93	1176.7	-2.62
	K06148	0.00012424	0.010602	4472.9	2436.5	3.01		K05338	6.3604e-07	4.1362e-05	21.3	147.98	-1.81
	K06162	0.0019504	0.030094	2720.9	1540.8	2.77		K05339	1.1403e-06	6.319e-05	20.867	136.94	-1.77
	K06196	0.0012681	0.024328	5456.9	3352.2	3.02		K05340	9.3958e-05	0.0012373	346.63	1758.8	-2.85
	K06282	0.0025073	0.032552	3647.3	2048.8	2.9		K05362	2.7685e-07	2.4505e-05	33.433	180.32	-1.87
	K06302	0.0023418	0.032332	27.882	14.545	0.885		K05363	6.8978e-05	0.0010271	7.3667	28.7	-1.07
	K06305	0.0022506	0.032332	50.882	28.333	1.09		K05365	9.7868e-05	0.0012679	315.53	915.44	-2.48
	K06327	0.00014825	0.011148	175.18	91.03	1.63		K05368	6.4646e-05	0.00098121	146.7	629.66	-2.38
	K06331	0.00036805	0.014735	136.03	60	1.59		K05501	6.883e-05	0.0010271	269.93	866.08	-2.48
	K06348	0.00093961	0.020449	29.294	13.788	0.942		K05517	5.017e-05	0.00085986	169.87	674.26	-2.4
	K06363	0.00020337	0.011963	54.882	13.606	1.34		K05590	3.5602e-05	0.0006962	174.8	682.3	-2.41
	K06415	0.00019552	0.011963	1621.7	865.91	2.58		K05775	3.7985e-05	0.00072055	174.97	944.02	-2.59
	K06419	0.0022102	0.032222	119.03	69.636	1.41		K05785	1.7204e-05	0.000479	173.57	692.96	-2.42
	K06425	0.0022116	0.032222	307.35	202.91	1.73		K05802	9.9913e-05	0.0012838	154.27	845.34	-2.54
	K06426	0.00041241	0.014981	63.853	26.758	1.29		K05803	2.9256e-05	0.00065918	155.83	655.9	-2.4
	K06675	0.00078739	0.019214	28.588	15.455	0.879		K05809	3.2609e-05	0.00068456	154.67	650.2	-2.4
	K06714	3.9e-05	0.0066284	5275.7	1334.5	3.29		K05812	7.1758e-05	0.0010563	180.4	680.28	-2.4
	K06859	0.0010866	0.021687	408.53	320.82	1.65		K05822	5.4607e-05	0.00088823	335.83	1041.1	-2.55
	K06878	0.0009943	0.020871	4351.2	2769.5	2.9		K05841	9.3062e-05	0.0012373	35.833	22.16	0.894
	K06887	0.0019209	0.029924	12.676	29.333	-0.97		K05845	8.4741e-05	0.0011792	810.47	2091.5	-2.81
	K06922	0.0013835	0.02513	513.15	319.3	1.99		K05846	3.6124e-07	2.6774e-05	1759.3	4953.7	-3.2
	K06923	0.0016095	0.027027	2636.1	1883.6	2.58		K05847	2.2455e-07	2.1687e-05	1135	2991.3	-2.97
	K06937	0.0012405	0.024012	4208.9	1541.7	3.13		K05910	1.3584e-06	7.096e-05	26.667	523.66	-2.4
	K06986	2.06e-05	0.0044324	168.5	32.606	1.84		K05937	2.919e-05	0.00065918	51.067	370.96	-2.21
	K06990	0.002507	0.032552	3556.4	1850.1	2.93		K05952	8.6493e-05	0.0011936	364.43	1078.8	-2.55
	K07016	0.00011202	0.010579	1112.7	365.48	2.57		K05964	1.7501e-06	8.646e-05	212.63	1019.4	-2.61
	K07059	0.00039523	0.014735	892.71	236.39	2.52		K05966	4.808e-05	0.00083517	482.13	1217.3	-2.57
	K07068	0.0010169	0.020871	3810.5	2589.8	2.79		K05979	2.3504e-05	0.00059917	1661	1115.6	2.44
	K07069	0.00090918	0.020201	388.47	228.06	1.91		K05985	3.7178e-05	0.00071799	761.03	1645	-2.65
	K07088	0.001296	0.024572	12990	9087.2	3.29		K06073	4.2279e-05	0.00077931	145.13	631.52	-2.39
	K07090	0.00072505	0.018603	26820	19321	3.57		K06131	4.231e-05	0.00077931	6203.2	9673.8	-3.24
	K07112	0.00092992	0.020313	10718	7369.5	3.22		K06186	7.801e-05	0.0011197	300.23	897.48	-2.48
	K07141	0.0010169	0.020871	3201.4	2253.2	2.68		K06194	1.0943e-05	0.00035222	609.47	1701.3	-2.74
	K07182	0.0010169	0.020871	4739	2229.8	3.1		K06198	4.2208e-07	2.9596e-05	119.03	725.96	-2.48
	K07219	0.00042495	0.015263	2490.9	1270	2.79		K06205	4.3213e-05	0.00078461	163.53	656.1	-2.39
	K07228	0.00048933	0.016481	1350.1	532.52	2.61		K06211	7.4812e-05	0.0010865	115.87	508.98	-2.3
	K07229	0.00047137	0.016384	42.765	157.88	-1.77		K06212	5.8198e-05	0.00092493	243.1	885.34	-2.51
	K07250	0.00025638	0.013859	2888.1	1644.7	2.79		K06216	1.6669e-07	2.0829e-05	24.533	242.5	-2.04
	K07265	0.00081219	0.019312	1464.5	883.09	2.46		K06219	5.1222e-05	0.00087282	152.07	654.7	-2.4
	K07266	0.002122	0.031538	950.56	541.48	2.31		K06285	9.0153e-05	0.001215	311.27	212.74	1.7
	K07309	0.00077328	0.019087	51.353	158.91	-1.74		K06286	3.8889e-08	1.1806e-05	117.63	1038.7	-2.66
	K07348	0.00038247	0.014735	36.441	156.42	-1.79		K06328	2.057e-05	0.0005508	224.73	127.34	1.7
	K07349	0.0003542	0.014735	69.382	303.61	-2.07		K06347	2.1256e-06	0.00010185	27	149.5	-1.79
	K07350	0.0002758	0.014264	36.147	154.7	-1.78		K06363	5.1788e-05	0.00087818	47.933	30.68	0.983
	K07351	0.001621	0.02715	70	287.79	-2.04		K06413	2.1988e-05	0.00056988	437.4	278.64	1.91
	K07352	0.00015535	0.011544	32.059	130.03	-1.7		K06518	9.0178e-05	0.001215	1989.3	3815.2	-2.96
	K07389	0.00039254	0.014735	27.206	117.03	-1.66		K06726	1.6057e-08	7.025e-06	596.37	1703.1	-2.74
	K07402	0.00051292	0.01658	6111.2	4041.8	3.02		K06866	2.5095e-05	0.00062493	151.27	649.74	-2.4
	K07464	1.35e-05	0.0039663	3488.5	2026.7	2.86		K06899	4.9105e-05	0.00084614	187.93	729.2	-2.43
	K07470	0.0019778	0.030372	43.941	155.03	-1.75		K06909	7.1765e-05	0.0010563	286.7	624.94	-2.23
	K07494	3.31e-05	0.0061026	477.12	120.3	2.25		K06931	1.4629e-05	0.00042572	30.9	381.76	-2.25
	K07496	0.00077648	0.019087	7650.2	3779.3	3.29		K06948	1.0696e-05	0.00034607	347	1222.3	-2.64
	K07504	2.24e-05	0.0045348	563.24	341.3	2.05		K06956	4.2261e-07	2.9596e-05	414.93	1127.7	-2.55
	K07516	0.0017916	0.028459	4595.5	3082.4	2.88		K06970	9.5907e-05	0.0012551	806.27	1696.3	-2.65
	K07537	6.15e-05	0.0072718	919.65	252.88	2.52		K06979	6.97e-05	0.0010354	23.633	327.24	-2.18
	K07538	7.12e-06	0.0036354	987.44	268.55	2.56		K07014	4.1395e-05	0.00076688	301.5	987.34	-2.54
	K07539	2.18e-05	0.0045348	914.76	244	2.53		K07024	6.7333e-06	0.00023578	13860	24852	-3.74
	K07540	1.01e-05	0.0036354	2058.1	628.27	2.85		K07030	2.1998e-05	0.00056988	1116.2	2314.6	-2.78
	K07543	4.99e-06	0.0036354	1130.8	318.61	2.61		K07035	5.9862e-06	0.000218	637.1	2027.7	-2.84
	K07544	0.00034095	0.014735	882.76	170.18	2.55		K07070	4.4153e-05	0.00079488	178.37	709.84	-2.43
	K07545	1.01e-05	0.0036354	1029.5	314.58	2.55		K07106	2.7424e-05	0.00064491	2766.7	4568.4	-2.96
	K07546	2.01e-05	0.0044324	1052.4	321.48	2.56		K07122	3.2637e-05	0.00068456	200.77	728.98	-2.42
	K07547	0.00052085	0.016753	792.88	162.76	2.5		K07145	7.471e-05	0.0010865	67.4	194.74	-1.81
	K07548	1.1e-05	0.0037526	1266.9	466.61	2.6		K07153	2.5103e-05	0.00062493	194.1	759.08	-2.45
	K07549	0.00054527	0.017059	792.94	162.82	2.5		K07186	5.4569e-05	0.00088823	145.2	628	-2.38
	K07550	0.00085293	0.019764	793.29	163.15	2.5		K07223	2.2942e-06	0.0001083	469.93	1444	-2.69
	K07592	0.00032742	0.014735	41.412	160.73	-1.78		K07224	6.0624e-05	0.00095266	65.633	400.9	-2.23
	K07643	0.0023892	0.032332	49.353	163.67	-1.76		K07251	3.2613e-05	0.00068456	63.667	412.3	-2.24
	K07652	0.00069241	0.018442	1474	580.12	2.65		K07258	2.6246e-05	0.00063842	4905.3	7237.6	-3.07
	K07672	0.00078759	0.019214	28.676	15.515	0.88		K07262	3.4089e-05	0.00069187	280.2	847.14	-2.45
	K07688	0.0016052	0.027027	77.971	286.42	-2.02		K07269	4.139e-05	0.00076688	142.47	626.46	-2.39
	K07692	9.11e-05	0.0093507	221.71	80.848	1.85		K07285	3.7981e-05	0.00072055	176.47	695.54	-2.42
	K07696	0.00018602	0.01179	1133.7	385.64	2.57		K07286	5.3458e-05	0.00088033	192.53	717.04	-2.42
	K07700	0.00038614	0.014735	129.32	428.03	-2.18		K07306	2.6246e-05	0.00063842	164.97	595.52	-2.34
	K07710	2.01e-05	0.0044324	1245.3	468.18	2.59		K07308	4.7249e-06	0.0001814	181.57	607.1	-2.33
	K07724	0.0016398	0.027178	77.147	219.27	-1.86		K07320	9.0153e-05	0.001215	329.93	941.24	-2.49
	K07743	0.0023551	0.032332	925.5	271.64	2.52		K07404	8.4971e-06	0.00028652	953.2	2181.9	-2.79
	K07749	0.0011613	0.022752	2142	1173.2	2.69		K07479	3.2644e-05	0.00068456	173.47	679.44	-2.4
	K07777	0.00014829	0.011148	606.94	352.21	2.11		K07485	3.3248e-05	0.00068591	39.467	116.44	-1.6
	K07796	0.00039116	0.014735	36.735	154.55	-1.78		K07513	2.8466e-05	0.00065446	117.43	55.1	1.51
	K08088	0.00018568	0.01179	34.176	138.55	-1.73		K07648	6.7432e-05	0.0010112	186.43	674.2	-2.39
	K08092	0.0015753	0.027019	616.71	446.7	1.93		K07674	5.696e-05	0.00091015	187.43	713.24	-2.42
	K08153	0.00022074	0.012629	136.38	66.333	1.56		K07678	2.0563e-05	0.0005508	227.5	853.48	-2.5
	K08225	0.00074096	0.018811	110.74	240.7	-1.82		K07681	5.0182e-07	3.4023e-05	17.967	151.28	-1.83
	K08227	0.0010596	0.021614	62.294	181.97	-1.78		K07683	4.0452e-05	0.00075751	40.267	162.38	-1.79
	K08317	0.0024519	0.032515	92.735	236.85	-1.86		K07686	4.8075e-05	0.00083517	161.13	667.08	-2.4
	K08320	0.0010714	0.021687	42.588	152.03	-1.75		K07706	8.8961e-06	0.00029839	165.5	1027.7	-2.64
	K08348	7.11e-05	0.0079247	71.118	293.76	-2.05		K07707	1.8843e-06	9.0976e-05	168.2	894.12	-2.56
	K08349	5.44e-05	0.0072718	35.676	148.36	-1.76		K07751	2.2473e-05	0.00057518	156.47	665.7	-2.41
	K08350	5.44e-05	0.0072718	35.676	148.3	-1.76		K07757	3.7185e-06	0.0001483	92.067	732.02	-2.51
	K08352	0.00026917	0.014034	1950.6	950.21	2.7		K07773	2.8626e-05	0.00065446	157.67	653.4	-2.4
	K08363	0.0025063	0.032552	482.18	244.97	2.08		K07784	1.2763e-07	1.7306e-05	66.3	506.4	-2.34
	K08365	0.00038646	0.014735	1271.4	699.7	2.46		K07791	6.5743e-06	0.00023277	659.37	1779.5	-2.75
	K08482	0.0020346	0.031022	1848.8	1233.6	2.49		K07792	6.4646e-05	0.00098121	363.8	1000.2	-2.5
	K08485	0.0015739	0.027019	184.21	376.82	-1.99		K07800	3.0442e-07	2.534e-05	14.1	129	-1.77
	K08602	0.0013248	0.024612	4219.8	3117.5	2.74		K07810	4.5996e-05	0.0008205	64.933	442.08	-2.28
	K08682	0.00012061	0.010602	89.088	298.67	-2.02		K08097	2.1508e-05	0.00056183	772.1	485.02	2.16
	K08723	0.0018248	0.028844	57.676	172.03	-1.76		K08154	5.2336e-05	0.00087818	146.37	634.36	-2.39
	K08738	0.0024056	0.032332	7998.7	6038.1	2.99		K08161	1.1722e-05	0.00036983	572.2	2073.8	-2.88
	K08988	0.0012681	0.024328	2099.7	1042.5	2.72		K08163	5.3215e-05	0.00088033	81.867	682.14	-2.48
	K09002	0.000115	0.010579	1270.1	472.36	2.6		K08170	7.1439e-08	1.4618e-05	42.767	273.82	-2.07
	K09004	0.0014762	0.026081	1240.3	805.97	2.34		K08195	8.1251e-05	0.0011491	104.5	576.64	-2.37
	K09016	0.0016493	0.027201	41.735	155.94	-1.76		K08221	1.2832e-05	0.00039507	266.4	153.14	1.76
	K09123	0.0025594	0.0329	1095	658.58	2.34		K08255	9.1689e-08	1.4618e-05	19.567	140.08	-1.79
	K09126	0.0023067	0.032332	415.35	264.45	1.88		K08258	3.3757e-07	2.592e-05	13.1	117.22	-1.72
	K09138	4.99e-06	0.0036354	1289.9	466.09	2.62		K08276	6.6009e-05	0.00099695	150.7	590.38	-2.34
	K09141	0.0016093	0.027027	2004.3	1084	2.66		K08312	6.4601e-05	0.00098121	154.37	652.62	-2.4
	K09157	0.0020777	0.03131	3322.6	2197.2	2.75		K08313	6.3196e-05	0.0009791	57.6	388.46	-2.22
	K09161	0.0007239	0.018603	142.65	335.45	-1.99		K08317	2.5877e-06	0.00011632	83.9	964.3	-2.64
	K09165	0.00074195	0.018811	1739.6	801.61	2.67		K08485	1.1714e-05	0.00036983	174.7	706.08	-2.43
	K09190	0.0020772	0.03131	660.41	370.64	2.16		K08987	2.2394e-06	0.0001065	678.6	1685.4	-2.7
	K09475	0.0024391	0.032453	51.088	168.85	-1.78		K08992	8.3023e-05	0.0011603	280.3	830.22	-2.44
	K09476	0.0019004	0.02981	52.441	173.64	-1.79		K08993	9.0033e-05	0.001215	166.2	653.36	-2.39
	K09482	0.00064586	0.017943	292.65	156.42	1.84		K08996	2.4666e-06	0.00011321	121.63	376.36	-2.11
	K09682	0.0023399	0.032332	44.706	17.697	1.16		K09161	2.1501e-05	0.00056183	146.33	633.06	-2.39
	K09688	4.34e-05	0.0070155	641.18	273.06	2.27		K09384	2.2473e-05	0.00057518	261.67	1031.1	-2.59
	K09689	0.00026268	0.01392	1122.3	630.09	2.39		K09685	9.9903e-05	0.0012838	482.17	1316.5	-2.62
	K09740	0.00093003	0.020313	2337.1	1295.6	2.72		K09773	1.4059e-05	0.00041868	1734.1	3127	-2.84
	K09776	0.0011107	0.021971	512.06	354.33	1.9		K09801	9.2045e-05	0.0012373	315.4	905.32	-2.47
	K09803	0.00034287	0.014735	5181.6	2131.8	3.18		K09802	1.7212e-05	0.000479	159.3	684.14	-2.42
	K09836	4.34e-05	0.0070155	409.53	160.58	2.1		K09813	3.2149e-07	2.5713e-05	13.833	127.88	-1.76
	K09917	0.00092728	0.020313	73	287.06	-2.03		K09814	2.469e-07	2.3139e-05	14.1	129.18	-1.77
	K09943	0.0024799	0.032552	40.647	13.091	1.17		K09824	2.622e-05	0.00063842	254.27	1390.7	-2.76
	K09951	0.00039571	0.014735	9648.7	7011	3.12		K09861	5.0191e-05	0.00085986	2724.5	4515.8	-2.95
	K09989	0.0002004	0.011963	3621.5	2232.4	2.84		K09890	3.3336e-05	0.00068591	153.63	648.32	-2.4
	K10027	0.0024051	0.032332	2568	2087.6	2.38		K09891	2.567e-05	0.00063409	160.67	690.04	-2.42
	K10107	0.0002054	0.011963	1131.7	634.48	2.4		K09893	2.9272e-05	0.00065918	280.97	814.06	-2.43
	K10124	0.00011618	0.010579	7.1471	18.394	-0.821		K09894	3.4814e-05	0.00069365	154.73	650.38	-2.4
	K10241	0.00035503	0.014735	38.324	17.061	1.07		K09896	2.5103e-05	0.00062493	151.2	649.76	-2.4
	K10242	0.0021784	0.032222	29.059	18.121	0.811		K09897	2.7415e-05	0.00064491	155.87	684.26	-2.42
	K10300	0.00047791	0.016481	792.74	162.58	2.5		K09899	3.3357e-05	0.00068591	155.47	651.58	-2.4
	K10558	0.0019842	0.030398	56.941	156.03	-1.7		K09900	2.7412e-05	0.00064491	160.47	639.26	-2.38
	K10770	1e-05	0.0036354	63.176	23.576	1.32		K09901	2.1504e-05	0.00056183	153.7	661.46	-2.41
	K10797	1.84e-05	0.0044135	1126.8	314.76	2.61		K09902	0.00010194	0.0013027	260.67	823.92	-2.45
	K10909	0.00019462	0.011963	49.118	183.27	-1.83		K09904	3.406e-05	0.00069187	154.87	650.32	-2.4
	K10910	0.0006167	0.01759	62.382	201.97	-1.85		K09907	3.1218e-05	0.00068448	154.23	649.9	-2.4
	K10979	0.0023072	0.032332	1998.8	1263.7	2.57		K09909	1.1718e-05	0.00036983	178.07	716.34	-2.43
	K11200	0.00080858	0.019312	80.588	173.61	-1.68		K09910	3.0577e-05	0.00067685	176.53	686.5	-2.41
	K11354	0.00037239	0.014735	40.618	11.242	1.2		K09917	8.1259e-05	0.0011491	151.17	629.32	-2.38
	K11355	0.00074891	0.018913	38.294	11.606	1.16		K09920	5.6971e-05	0.00091015	173.73	720.18	-2.44
	K11389	0.00033612	0.014735	795.97	162.76	2.5		K09942	7.3894e-06	0.00025455	631.1	350.52	2.15
	K11443	0.00067698	0.018389	2702.3	1079.4	2.91		K09963	8.4642e-07	5.1374e-05	314.67	1806.5	-2.87
	K11531	0.00052613	0.016839	48.059	148.06	-1.71		K09976	1.1755e-06	6.4413e-05	240.97	1109.3	-2.64
	K11534	0.0015375	0.026792	76.941	287.21	-2.03		K09994	0.00010195	0.0013027	97.6	463.46	-2.26
	K11685	0.00055932	0.017122	69.265	279.73	-2.03		K09997	4.8065e-05	0.00083517	167.9	659.7	-2.39
	K11732	0.00036817	0.014735	35.794	148.06	-1.76		K09998	2.6808e-05	0.0006425	152.9	649.8	-2.4
	K11751	0.0010865	0.021687	192.85	376.06	-1.97		K09999	2.6232e-05	0.00063842	152.97	649.9	-2.4
	K11783	0.0010169	0.020871	1749.5	992.06	2.58		K10000	2.6808e-05	0.0006425	152.9	649.8	-2.4
	K11787	0.0022595	0.032332	681.85	289.88	2.29		K10009	7.6384e-05	0.0011013	458.6	1697.2	-2.79
	K11911	0.0015052	0.026368	148.88	304.12	-1.9		K10011	5.4607e-05	0.00088823	104.03	522.96	-2.32
	K11923	6.3e-05	0.0072718	74.265	287.61	-2.03		K10039	4.807e-05	0.00083517	246.77	1189.3	-2.67
	K11935	0.001366	0.025017	46.529	158.48	-1.76		K10040	7.3876e-06	0.00025455	219.2	1215.2	-2.7
	K12137	4.97e-05	0.0072718	1295.3	487.82	2.61		K10041	5.4466e-06	0.00020419	111	606.12	-2.4
	K12148	0.0023892	0.032332	49.353	163.67	-1.76		K10120	2.0678e-07	2.1687e-05	32.167	466.88	-2.34
	K12151	0.002293	0.032332	56.118	172.15	-1.77		K10121	3.5045e-07	2.6589e-05	28.733	279.04	-2.1
	K12243	0.0014134	0.025323	559.35	274.09	2.16		K10122	2.0672e-07	2.1687e-05	32.033	466.82	-2.34
	K12247	0.00075954	0.019033	30.618	32.788	-0.319		K10210	1.3366e-07	1.7746e-05	26.4	338.06	-2.2
	K12289	0.0024923	0.032552	44.235	155.3	-1.75		K10211	1.8522e-07	2.1687e-05	23.967	334.8	-2.19
	K12290	0.00020352	0.011963	42.912	158.27	-1.77		K10212	1.1396e-06	6.319e-05	30.7	342.86	-2.2
	K12448	0.00012422	0.010602	449.68	267.73	1.96		K10353	3.1168e-05	0.00068448	24.3	457.08	-2.34
	K12507	0.00013073	0.010602	1598.7	600.06	2.7		K10439	1.6096e-05	0.00045592	2637.9	4739.6	-3.02
	K12536	0.00018117	0.01179	1705.6	375.48	2.82		K10530	1.7562e-05	0.00048661	30.733	339.44	-2.19
	K12544	0.00040629	0.014924	775.85	160.94	2.49		K10542	8.8322e-05	0.0012027	516.83	1040.4	-2.42
	K12582	0.0024396	0.032453	49.324	163.39	-1.76		K10556	8.6312e-05	0.0011936	73.333	421.36	-2.24
	K12583	0.0018548	0.029176	18.882	50.242	-1.22		K10557	2.0101e-05	0.00054355	65.6	413.42	-2.24
	K12678	0.00046365	0.016236	45.5	172.27	-1.81		K10681	6.1934e-07	4.0691e-05	26.833	158.58	-1.83
	K12686	0.00090843	0.020201	221.85	69.667	1.89		K10682	5.7183e-07	3.7961e-05	18.167	139.86	-1.79
	K12819	6.27e-05	0.0072718	40.882	4.4848	1.28		K10770	6.4646e-06	0.00023016	52.067	19.8	1.23
	K12945	0.00018577	0.01179	44.118	160.64	-1.77		K10782	1.272e-05	0.00039507	72.033	23.3	1.4
	K12975	0.0024938	0.032552	50.853	164.67	-1.76		K10810	1.34e-05	0.00040363	36.8	155.62	-1.78
	K12976	0.00056236	0.017122	875.06	207.73	2.52		K10850	2.5415e-07	2.3474e-05	15.167	141.34	-1.81
	K12983	0.00062863	0.017747	60.765	16.03	1.37		K10851	6.5208e-07	4.1977e-05	20.833	136.58	-1.77
	K12989	0.0025035	0.032552	160.91	43.455	1.78		K10856	2.2431e-05	0.00057518	166.77	77.22	1.66
	K13017	0.00025004	0.013816	954.26	262.67	2.54		K10978	2.9812e-07	2.5332e-05	20.067	11.16	0.737
	K13057	0.00041478	0.014981	552.26	352.91	2		K11017	3.7755e-05	0.00072055	82.533	29.6	1.44
	K13277	4.93e-05	0.0072718	161.68	59.182	1.72		K11038	8.8828e-08	1.4618e-05	5.4333	53.94	-1.4
	K13301	0.0023892	0.032332	49.353	163.67	-1.76		K11040	2.1166e-07	2.1687e-05	3.3667	23.12	-1.04
	K13329	2.71e-05	0.0052997	149.79	44.848	1.73		K11102	3.1945e-05	0.00068456	209.17	641.06	-2.34
	K13609	0.0004866	0.016481	46.853	21.667	1.13		K11107	2.8651e-05	0.00065446	174.87	686.4	-2.41
	K13620	0.00026176	0.01392	35.618	147.42	-1.76		K11144	1.8133e-07	2.1687e-05	188.33	1077.1	-2.65
	K13630	0.0003478	0.014735	35.882	147.97	-1.76		K11200	4.9075e-05	0.00084614	62.033	427.12	-2.26
	K13631	0.00031518	0.014735	47.618	160.91	-1.76		K11202	2.3039e-07	2.1914e-05	94.9	385.18	-2.16
	K13632	0.00067311	0.018389	42.765	157.85	-1.77		K11250	7.4753e-05	0.0010865	98.7	458	-2.26
	K13650	0.0005906	0.017356	34.147	144.18	-1.75		K11442	2.1805e-07	2.1687e-05	23.6	147.66	-1.8
	K13654	0.00084222	0.019728	37.735	149.12	-1.75		K11476	7.3458e-06	0.00025455	28.5	144.6	-1.77
	K13665	4.56e-05	0.0071837	107.35	25.394	1.62		K11534	5.3361e-05	0.00088033	88.833	486.46	-2.3
	K13677	5.34e-05	0.0072718	85.529	58.061	1.17		K11535	1.2354e-06	6.5621e-05	110.9	564.76	-2.36
	K13683	0.0020451	0.031109	39.853	150.61	-1.75		K11617	2.4527e-05	0.00062028	66.7	404.08	-2.23
	K13684	0.00015889	0.011673	35.559	147.3	-1.75		K11631	2.7358e-05	0.00064491	62.633	418.08	-2.25
	K13727	0.0017118	0.028027	75.176	276.7	-2.01		K11632	1.6477e-08	7.025e-06	37.333	436.84	-2.3
	K13918	0.00012954	0.010602	38.912	151.12	-1.76		K11693	8.893e-08	1.4618e-05	20.067	141.74	-1.79
	K13924	0.0017168	0.028027	4598	1878.7	3.13		K11694	6.7701e-08	1.4618e-05	22.767	170.24	-1.87
	K14053	0.00016732	0.01179	66.147	275.21	-2.02		K11695	9.1721e-08	1.4618e-05	19.533	139.82	-1.79
	K14062	0.0016092	0.027027	132.21	289.85	-1.9		K11704	1.2021e-06	6.4923e-05	37.233	197.22	-1.91
	K14064	0.0020921	0.031454	42.235	151.61	-1.75		K11705	9.7333e-06	0.00031974	158.17	356.96	-2
	K14083	0.00093003	0.020313	10784	3780.3	3.54		K11706	9.0775e-06	0.00030215	157.03	354.32	-2
	K14126	0.0008892	0.020171	150.5	109.64	1.33		K11737	1.1173e-06	6.3012e-05	150.8	817.34	-2.52
	K14127	0.00050048	0.016525	1785.6	492.42	2.81		K11750	4.6048e-05	0.0008205	145.13	626.84	-2.38
	K14128	0.0014129	0.025323	148.15	108.85	1.31		K11891	3.0584e-05	0.00067685	380.9	1303.6	-2.66
	K14138	0.00013067	0.010602	1447.5	646.61	2.6		K11892	4.9125e-05	0.00084614	384.03	1250.6	-2.64
	K14205	0.00048946	0.016481	1564.1	940.03	2.5		K11893	2.1043e-05	0.00055879	410.97	1326.7	-2.66
	K14266	0.00058973	0.017356	1964.1	784.06	2.77		K11895	2.7418e-05	0.00064491	403	1308.4	-2.66
	K14387	6.27e-05	0.0072718	68.059	15.758	1.43		K11896	3.0584e-05	0.00067685	412.43	1326.2	-2.66
	K14440	0.00035799	0.014735	79.941	57.909	1.08		K11900	1.4369e-05	0.00042005	527	1501.2	-2.69
	K14466	0.00038697	0.014735	793.35	162.88	2.5		K11901	2.0128e-05	0.00054355	409.7	1318.1	-2.66
	K14519	0.00195	0.030094	1624.6	1136.9	2.39		K11904	4.0532e-05	0.00075751	958.6	2461	-2.88
	K14596	1.68e-05	0.0043521	168.15	23.212	1.87		K11905	6.6015e-05	0.00099695	193.17	702.48	-2.41
	K14648	5.66e-05	0.0072718	65.559	24.485	1.33		K11907	4.6091e-05	0.0008205	356.93	1223.3	-2.64
	K14750	0.00065359	0.018047	43.559	18.758	1.13		K11910	5.2358e-05	0.00087818	178.03	687.24	-2.41
	K14751	0.00081914	0.019398	43.588	18.818	1.13		K11911	4.5075e-05	0.00080919	143.17	627.7	-2.39
	K14986	0.00064667	0.017943	755.94	353.76	2.31		K11926	4.3209e-05	0.00078461	142.83	626.98	-2.39
	K14987	0.0013245	0.024612	2621.4	1340.1	2.81		K11936	1.3122e-05	0.00039852	193.37	757.54	-2.45
	K15016	0.00011209	0.010579	1094.9	393.55	2.55		K12264	5.1196e-05	0.00087282	56.6	388.06	-2.22
	K15023	0.00024406	0.013602	1994.4	618.12	2.84		K12265	5.4563e-05	0.00088823	53.167	381.9	-2.22
	K15045	0.00057403	0.017323	131.94	56.03	1.59		K12266	4.3213e-05	0.00078461	166.5	706.62	-2.43
	K15342	0.00074195	0.018811	9749.9	7167.6	3.11		K12268	1.871e-09	2.1854e-06	25.8	299.06	-2.14
	K15357	0.00017122	0.01179	52.912	21.576	1.22		K12269	2.2502e-09	2.1854e-06	25.7	290.68	-2.13
	K15408	0.0017527	0.028405	532.94	249.27	2.15		K12270	1.8698e-09	2.1854e-06	23.4	275.52	-2.1
	K15495	0.00017691	0.01179	1743.9	883.58	2.63		K12292	1.1993e-09	2.1854e-06	10.333	288.64	-2.15
	K15496	0.000304	0.014667	1538.9	744.91	2.6		K12293	1.775e-05	0.00048969	7.9	35.42	-1.17
	K15497	0.0001065	0.010434	1649.4	813.55	2.62		K12525	6.195e-05	0.00096834	146.5	629.5	-2.38
	K15545	0.0013484	0.024936	68.294	263.15	-1.99		K12551	3.3017e-07	2.5713e-05	13.833	127.72	-1.76
	K15548	0.0023892	0.032332	49.353	163.67	-1.76		K12552	7.1402e-08	1.4618e-05	21.7	163.4	-1.86
	K15568	1.01e-05	0.0036354	1028.9	313.91	2.55		K12553	8.6761e-08	1.4618e-05	19.533	139.9	-1.79
	K15569	1.01e-05	0.0036354	1030.5	314.94	2.55		K12700	2.1833e-07	2.1687e-05	89.7	684.52	-2.47
	K15570	1.01e-05	0.0036354	1029.2	314.06	2.55		K12942	2.8025e-05	0.00064946	1036.4	2379.2	-2.83
	K15571	1.01e-05	0.0036354	1028.7	313.64	2.55		K12961	7.0249e-05	0.0010396	147.67	630.56	-2.38
	K15572	1.01e-05	0.0036354	1028.7	313.52	2.55		K12989	9.3434e-05	0.0012373	79.367	37.28	1.34
	K15575	0.00054527	0.017059	792.88	162.82	2.5		K13009	3.7981e-05	0.00072055	126.9	570.32	-2.35
	K15722	0.00046459	0.016236	35.441	145.09	-1.75		K13057	1.177e-07	1.7306e-05	419.03	221.16	2
	K15770	0.0013248	0.024612	970.79	524.67	2.35		K13069	8.812e-05	0.0012027	61.4	411.68	-2.25
	K15792	0.0024051	0.032332	1630.4	706.88	2.67		K13256	5.4756e-07	3.6733e-05	199.77	989.1	-2.6
	K15827	0.00018542	0.01179	36	148.64	-1.76		K13274	2.3905e-05	0.00060696	118.73	57.2	1.5
	K15828	0.00020525	0.011963	36.353	150.36	-1.76		K13503	5.7896e-05	0.00092243	72.267	31.08	1.33
	K15829	0.00018542	0.01179	36.588	148.76	-1.76		K13531	3.6279e-06	0.00014647	59.6	789.68	-2.56
	K15830	0.0021983	0.032222	117.29	173.15	-1.46		K13636	4.1378e-05	0.00076688	144.5	613.98	-2.37
	K15832	0.00035535	0.014735	37.5	150.48	-1.76		K13665	1.1825e-06	6.4413e-05	108.27	34.8	1.58
	K15833	0.00069974	0.01854	42.235	153.18	-1.75		K13678	5.3452e-05	0.00088033	62.033	525.56	-2.37
	K15891	0.0014038	0.025323	29.941	17	0.873		K13714	2.9889e-06	0.00012898	27.7	178.34	-1.88
	K15976	0.00069319	0.018442	51.794	19.818	1.23		K13727	1.8387e-06	9.0138e-05	152.4	757.34	-2.48
	K16011	0.002122	0.031538	4300.6	2556.5	2.94		K13733	6.3567e-08	1.4618e-05	5.3333	59.72	-1.45
	K16076	0.00018122	0.01179	34.235	139.24	-1.73		K14054	3.4053e-05	0.00069187	65.733	408.94	-2.24
	K16136	0.0022499	0.032332	151	310.76	-1.91		K14056	9.7794e-05	0.0012679	57.833	384.04	-2.22
	K16139	0.0017852	0.028459	48.971	110.48	-1.5		K14062	5.335e-05	0.00088033	95.833	729.46	-2.5
	K16200	0.00012113	0.010602	49.882	10.091	1.32		K14126	4.8031e-05	0.00083517	137.87	74.9	1.51
	K16201	0.00025725	0.013859	62.029	11.909	1.42		K14128	5.9402e-05	0.00094172	136.47	74.64	1.5
	K16299	0.00075857	0.019033	2572.6	576.3	3		K14188	4.4519e-07	3.0839e-05	271.97	1124.2	-2.63
	K16300	0.0017155	0.028027	972.24	218.36	2.58		K14192	1.0085e-09	2.1854e-06	20.033	395.32	-2.28
	K16515	0.00057608	0.017323	429.5	207.67	2.05		K14194	1.5813e-07	2.0156e-05	58.267	549.48	-2.39
	K16552	0.0016258	0.027159	122.59	14.697	1.74		K14195	2.2379e-07	2.1687e-05	50.6	463.68	-2.32
	K16555	0.001409	0.025323	167.41	31.394	1.84		K14196	6.7185e-08	1.4618e-05	3.3667	36.78	-1.25
	K16557	0.00090102	0.020201	116.35	12.606	1.72		K14197	7.5109e-08	1.4618e-05	2.3	24.74	-1.09
	K16558	0.0010081	0.020871	116.03	12.515	1.72		K14201	9.6286e-06	0.00031794	9.8667	207.88	-2
	K16559	0.00060959	0.01759	115.18	11.788	1.72		K14387	6.0131e-05	0.0009509	50.1	31.64	1.01
	K16564	0.0011509	0.022616	118.15	14	1.72		K14440	2.4169e-06	0.00011243	80	24.78	1.46
	K16693	0.0023889	0.032332	49.294	163.64	-1.76		K14648	2.9504e-06	0.00012879	53.633	20.54	1.24
	K16695	0.00012671	0.010602	53.059	165.97	-1.76		K14747	2.8466e-05	0.00065446	117.43	55.1	1.51
	K16711	0.00036514	0.014735	35.559	147.24	-1.75		K14982	8.1071e-05	0.0011491	22.3	57.28	-1.27
	K16840	0.0021075	0.031538	49.735	162.3	-1.76		K15051	2.0179e-07	2.1687e-05	403.33	2045.9	-2.92
	K16842	0.0005641	0.017122	42.265	152.21	-1.75		K15583	6.7324e-06	0.00023578	2439.5	3919.2	-2.87
	K16844	0.0025582	0.0329	572.06	273	2.18		K15629	4.3142e-05	0.00078461	60.667	381.2	-2.21
	K16845	0.00013751	0.010757	521.15	266.21	2.11		K15723	5.6926e-05	0.00091015	148.4	646.98	-2.4
	K16846	0.00016829	0.01179	380.74	174.79	2.02		K15771	7.3284e-05	0.0010761	396.6	1319.7	-2.67
	K16877	1.23e-05	0.003796	66.029	19.333	1.39		K15772	1.6832e-05	0.00047255	393.47	1405.5	-2.71
	K16878	0.00030159	0.014667	39.441	12.939	1.15		K15830	8.8154e-05	0.0012027	58.867	389.6	-2.22
	K16898	0.0017166	0.028027	3729.4	2770.2	2.68		K15834	0.000104	0.0013239	75.033	423.9	-2.24
	K16899	0.00036845	0.014735	3138.1	2187.8	2.68		K15836	8.8229e-05	0.0012027	66.233	404.98	-2.23
	K16957	0.0005368	0.017012	416.74	192.73	2.05		K16012	4.3526e-08	1.206e-05	911.43	1996.5	-2.74
	K17071	0.00040563	0.014924	792.82	162.55	2.5		K16013	9.9935e-08	1.5534e-05	1018.3	2271.1	-2.8
	K17208	0.00013119	0.010602	34.059	140.18	-1.73		K16077	9.7628e-05	0.0012679	85.833	711.34	-2.5
	K17209	2.48e-06	0.0036354	38.294	188.97	-1.88		K16088	9.9913e-05	0.0012838	243.97	802.86	-2.45
	K17210	0.00096621	0.020616	34.941	140.27	-1.73		K16136	6.4537e-05	0.00098121	96.667	732.6	-2.5
	K17218	0.0023069	0.032332	2944.7	2070.8	2.64		K16149	3.4839e-05	0.00069365	944.13	580.96	2.26
	K17224	0.0024053	0.032332	616.85	413.09	2.01		K16169	3.3821e-06	0.00014274	177.03	942.26	-2.58
	K17228	5.99e-05	0.0072718	380.76	168.79	2.03		K16180	8.2943e-05	0.0011603	191.47	119.96	1.57
	K17244	0.0025065	0.032552	348.82	229.88	1.78		K16181	7.4804e-05	0.0010865	190.77	118.9	1.57
	K17466	0.00061229	0.01759	27.765	18.909	0.735		K16182	7.96e-05	0.00114	190.87	118.98	1.57
	K17467	0.0005846	0.017356	27.765	18.848	0.737		K16214	1.4264e-05	0.00041892	12.633	146.9	-1.83
	K17490	1.43e-05	0.0040098	912.53	239.36	2.53		K16263	5.5719e-05	0.00090189	167.63	697.52	-2.42
	K17752	1.21e-06	0.0036354	421.94	177.61	2.09		K16511	2.5908e-06	0.00011632	400.03	1318	-2.66
	K17762	5.99e-07	0.0036354	396.35	165.06	2.07		K16555	6.413e-05	0.00098121	58.4	25.7	1.24
	K17763	2.13e-06	0.0036354	480	219.76	2.12		K16619	3.4938e-05	0.00069365	29.033	14.68	0.913
	K17870	0.00011491	0.010579	871.91	208.33	2.52		K16705	3.5142e-05	0.00069553	27.033	15.42	0.833
	K18012	0.00090886	0.020201	471.88	273.21	2		K16869	2.2426e-07	2.1687e-05	61.433	489.36	-2.33
	K18013	0.00095052	0.020552	631.74	438.24	1.99		K16876	3.4666e-05	0.00069365	70.067	36.98	1.24
	K18014	0.0019089	0.02981	472.74	301.03	1.94		K16879	1.4201e-05	0.00041892	18.933	7.78	0.818
	K18123	5.1e-05	0.0072718	229.68	102.61	1.81		K16880	1.4201e-05	0.00041892	18.933	7.78	0.818
	K18140	0.00065601	0.018047	35.824	147.79	-1.76		K17076	9.9894e-05	0.0012838	296.17	817.2	-2.42
	K18141	0.0023177	0.032332	37.088	148.39	-1.75		K17209	2.7898e-05	0.00064946	51.6	389.34	-2.23
	K18142	0.00034835	0.014735	37.059	149.64	-1.76		K17216	9.1752e-08	1.4618e-05	42.833	448.2	-2.31
	K18210	0.0015527	0.026984	17.059	10.788	0.617		K17217	1.0886e-06	6.1941e-05	55.3	451.6	-2.3
	K18214	0.00068839	0.018442	82.5	26.091	1.47		K17474	7.6117e-08	1.4618e-05	3.4	35.04	-1.23
	K18276	0.00029871	0.014667	43.235	18	1.13		K17752	2.9953e-06	0.00012898	282.17	139.62	1.86
	K18324	0.0020636	0.031285	49.441	164.45	-1.77		K17762	3.4627e-06	0.00014343	273.1	134.02	1.85
	K18325	0.001363	0.025017	78.059	288.18	-2.03		K17763	3.546e-06	0.000145	337.67	174.78	1.92
	K18355	0.00067603	0.018389	776.26	161.76	2.49		K18016	1.7712e-09	2.1854e-06	33.8	8.84	1.13
	K18356	0.00054622	0.017059	1568.5	323.82	2.79		K18017	1.9692e-08	7.3821e-06	33.067	9.06	1.11
	K18357	0.00059897	0.017522	1568.3	323.52	2.79		K18023	1.235e-08	7.025e-06	35.7	10.88	1.13
	K18358	0.0012361	0.023997	1573.7	329.03	2.79		K18104	3.4085e-05	0.00069187	175.6	681.18	-2.4
	K18359	0.00055792	0.017122	776.03	161.39	2.49		K18123	2.5073e-05	0.00062493	139.6	73.96	1.53
	K18384	0.00077648	0.019087	1389.3	528.79	2.63		K18217	1.3925e-06	7.1967e-05	23.033	337.24	-2.2
	K18444	0.00039657	0.014735	792.71	162.36	2.5		K18446	4.805e-05	0.00083517	145.13	627.4	-2.38
	K18446	0.0024543	0.032515	142.41	282.06	-1.85		K18657	5.5758e-05	0.00090189	146	628.78	-2.38
	K18479	0.00017183	0.01179	34.853	143.76	-1.74		K18692	1.0364e-06	5.9505e-05	237.63	1116.2	-2.64
	K18594	0.00031027	0.014735	792.91	162.52	2.5		K18697	7.6376e-05	0.0011013	182.33	579.72	-2.3
	K18814	0.00030366	0.014667	980.91	288.33	2.54		K18765	5.2347e-05	0.00087818	143.97	628.42	-2.39
	K18815	0.0017899	0.028459	325	159.12	1.92		K18766	3.3085e-07	2.5713e-05	15	139.9	-1.8
	K18837	0.00071567	0.018603	40.971	149.42	-1.74		K18778	9.0153e-05	0.001215	187.73	701.64	-2.41
	K18842	0.0019077	0.02981	914.71	203.76	2.55		K18856	6.7306e-05	0.0010112	147.67	83.04	1.52
	K18843	0.00084963	0.019764	1095.8	382.15	2.55		K18866	1.1175e-05	0.00035788	137.43	66.78	1.56
	K18866	0.001086	0.021687	184.24	105.06	1.61		K18887	1.8278e-05	0.00050211	22.767	60.86	-1.3
	K18916	0.00045554	0.016093	943.21	234.27	2.55		K18888	6.4308e-05	0.00098121	27.367	66.16	-1.31
	K18917	0.00053666	0.017012	929	209.82	2.56		K18892	8.2983e-05	0.0011603	74.867	738.42	-2.52
	K18921	0.00086465	0.01992	40.853	70.212	-1.2		K18906	6.8033e-07	4.2508e-05	14.633	127.94	-1.76
	K18976	3.87e-05	0.0066284	152.35	46.727	1.73		K18934	3.1918e-05	0.00068456	51.8	279.12	-2.06
	K19056	0.00083396	0.019606	34.471	139	-1.73		K18935	3.0617e-07	2.534e-05	14.833	139.32	-1.8
	K19088	0.00077572	0.019087	295.85	157.76	1.85		K18940	1.5013e-05	0.00043491	44.6	180.44	-1.84
	K19091	0.00069258	0.018442	1808.6	1191.9	2.49		K19005	4.614e-06	0.00018047	174.2	1277.9	-2.74
	K19138	0.00034263	0.014735	1055.8	347.79	2.55		K19077	2.6798e-07	2.4054e-05	15.1	140.6	-1.8
	K19139	0.00035124	0.014735	1010.3	299.7	2.55		K19078	3.3017e-07	2.5713e-05	13.833	127.74	-1.76
	K19156	0.0011348	0.022368	220.79	66.515	1.89		K19079	4.6995e-06	0.0001814	20.067	120.82	-1.71
	K19162	0.0023892	0.032332	49.324	163.48	-1.76		K19080	2.6798e-07	2.4054e-05	15.1	140.6	-1.8
	K19215	0.00037916	0.014735	33.088	137.82	-1.73		K19083	3.7555e-07	2.751e-05	12.833	116.14	-1.72
	K19234	0.00025532	0.013859	35.941	148.15	-1.76		K19142	6.0654e-05	0.00095266	217.03	127.32	1.66
	K19285	0.0017901	0.028459	348.15	233	1.77		K19226	3.2623e-05	0.00068456	156.17	656.58	-2.4
	K19286	0.00051279	0.01658	654.06	388.24	2.13		K19227	3.3347e-05	0.00068591	155.23	650.4	-2.4
	K19428	0.0021207	0.031538	951.59	280.7	2.53		K19228	3.4828e-05	0.00069365	155.37	651.06	-2.4
	K19449	0.0024352	0.032453	48.294	16.152	1.23		K19229	3.3336e-05	0.00068591	155.33	651.18	-2.4
	K19515	7.13e-06	0.0036354	1156.6	398.12	2.58		K19230	3.4825e-05	0.00069365	155.8	651.92	-2.4
	K19516	7.34e-06	0.0036354	1156.6	398.3	2.58		K19236	4.3204e-05	0.00078461	144.33	626.44	-2.38
	K19688	0.00028319	0.014303	35.5	146.24	-1.75		K19286	9.3913e-05	0.0012373	518.23	276.08	2.09
	K19714	0.0013537	0.024936	990.09	315.33	2.53		K19309	9.588e-05	0.0012551	540.03	347.96	1.99
	K19715	0.001791	0.028459	1133.6	435	2.54		K19310	5.2363e-05	0.00087818	909.17	561.26	2.24
	K19731	0.00086869	0.01992	310.53	166.67	1.86		K19576	2.0513e-07	2.1687e-05	15.767	141.44	-1.81
	K19775	0.0019774	0.030372	43.206	154.58	-1.75		K19697	8.7897e-07	5.2846e-05	5.4667	20.96	-0.942

## Sheet: Shared Differential Functions
Shared differential functions FPDAC vs. FHC and IPDAC vs. IHC, LEfSe, FDR-corrected p < 0.005
Finnish cohort						Iranian cohort
KOs	Pvalues	FDR	FHC	FPDAC	LDA	KOs	Pvalues	FDR	IHC	IPDAC	LDA
K19286	0.00051279	0.01658	654.06	388.24	2.13	K19286	9.3913e-05	0.0012373	518.23	276.08	2.09
K17763	2.13e-06	0.0036354	480	219.76	2.12	K17763	3.546e-06	0.000145	337.67	174.78	1.92
K04766	0.0010167	0.020871	677.56	422.15	2.11	K04766	8.6527e-05	0.0011936	636.7	335.5	2.18
K17752	1.21e-06	0.0036354	421.94	177.61	2.09	K17752	2.9953e-06	0.00012898	282.17	139.62	1.86
K17762	5.99e-07	0.0036354	396.35	165.06	2.07	K17762	3.4627e-06	0.00014343	273.1	134.02	1.85
K13057	0.00041478	0.014981	552.26	352.91	2	K13057	1.177e-07	1.7306e-05	419.03	221.16	2
K16555	0.001409	0.025323	167.41	31.394	1.84	K16555	6.413e-05	0.00098121	58.4	25.7	1.24
K18123	5.1e-05	0.0072718	229.68	102.61	1.81	K18123	2.5073e-05	0.00062493	139.6	73.96	1.53
K12989	0.0025035	0.032552	160.91	43.455	1.78	K12989	9.3434e-05	0.0012373	79.367	37.28	1.34
K00187	2.96e-05	0.0056233	219.88	125.42	1.68	K00187	7.9204e-06	0.00026993	218.83	123.26	1.69
K13665	4.56e-05	0.0071837	107.35	25.394	1.62	K13665	1.1825e-06	6.4413e-05	108.27	34.8	1.58
K18866	0.001086	0.021687	184.24	105.06	1.61	K18866	1.1175e-05	0.00035788	137.43	66.78	1.56
K14387	6.27e-05	0.0072718	68.059	15.758	1.43	K14387	6.0131e-05	0.0009509	50.1	31.64	1.01
K04112	0.0016437	0.027178	127.15	81.606	1.38	K04112	3.7921e-05	0.00072055	126.93	64.3	1.51
K04113	0.0015739	0.027019	126.15	81.03	1.37	K04113	4.0452e-05	0.00075751	126.47	63.86	1.51
K04115	0.0016085	0.027027	126.5	81.091	1.37	K04115	4.0422e-05	0.00075751	125.8	63.66	1.51
K02763	0.0008076	0.019312	80.294	36.667	1.36	K02763	4.6808e-06	0.0001814	44.033	20.52	1.11
K06363	0.00020337	0.011963	54.882	13.606	1.34	K06363	5.1788e-05	0.00087818	47.933	30.68	0.983
K14126	0.0008892	0.020171	150.5	109.64	1.33	K14126	4.8031e-05	0.00083517	137.87	74.9	1.51
K14648	5.66e-05	0.0072718	65.559	24.485	1.33	K14648	2.9504e-06	0.00012879	53.633	20.54	1.24
K10770	1e-05	0.0036354	63.176	23.576	1.32	K10770	6.4646e-06	0.00023016	52.067	19.8	1.23
K14128	0.0014129	0.025323	148.15	108.85	1.31	K14128	5.9402e-05	0.00094172	136.47	74.64	1.5
K14440	0.00035799	0.014735	79.941	57.909	1.08	K14440	2.4169e-06	0.00011243	80	24.78	1.46
K02079	0.00087794	0.020056	174.85	160.79	0.905	K02079	1.2771e-05	0.00039507	39.5	349.1	-2.19
K03482	0.00094261	0.020449	112.06	166.76	-1.45	K03482	1.961e-05	0.00053409	50.2	380.34	-2.22
K15830	0.0021983	0.032222	117.29	173.15	-1.46	K15830	8.8154e-05	0.0012027	58.867	389.6	-2.22
K11200	0.00080858	0.019312	80.588	173.61	-1.68	K11200	4.9075e-05	0.00084614	62.033	427.12	-2.26
K18446	0.0024543	0.032515	142.41	282.06	-1.85	K18446	4.805e-05	0.00083517	145.13	627.4	-2.38
K08317	0.0024519	0.032515	92.735	236.85	-1.86	K08317	2.5877e-06	0.00011632	83.9	964.3	-2.64
K17209	2.48e-06	0.0036354	38.294	188.97	-1.88	K17209	2.7898e-05	0.00064946	51.6	389.34	-2.23
K11911	0.0015052	0.026368	148.88	304.12	-1.9	K11911	4.5075e-05	0.00080919	143.17	627.7	-2.39
K14062	0.0016092	0.027027	132.21	289.85	-1.9	K14062	5.335e-05	0.00088033	95.833	729.46	-2.5
K16136	0.0022499	0.032332	151	310.76	-1.91	K16136	6.4537e-05	0.00098121	96.667	732.6	-2.5
K08485	0.0015739	0.027019	184.21	376.82	-1.99	K08485	1.1714e-05	0.00036983	174.7	706.08	-2.43
K09161	0.0007239	0.018603	142.65	335.45	-1.99	K09161	2.1501e-05	0.00056183	146.33	633.06	-2.39
K13727	0.0017118	0.028027	75.176	276.7	-2.01	K13727	1.8387e-06	9.0138e-05	152.4	757.34	-2.48
K09917	0.00092728	0.020313	73	287.06	-2.03	K09917	8.1259e-05	0.0011491	151.17	629.32	-2.38
K11534	0.0015375	0.026792	76.941	287.21	-2.03	K11534	5.3361e-05	0.00088033	88.833	486.46	-2.3
K05775	0.0016064	0.027027	168.91	402.7	-2.07	K05775	3.7985e-05	0.00072055	174.97	944.02	-2.59
K02562	0.0016064	0.027027	171.79	408.39	-2.08	K02562	3.7166e-05	0.00071799	174.8	932.96	-2.58

## Sheet: Pathway Analysis
	Differential Pathways, FDR-corrected p < 0.05
	(significantly enriched pathways are marked in bold)
	Pathway Finnish cohort	Total	Expected	Hits	Pval	FDR		Pathway Iranian cohort	Total	Expected	Hits	Pval	FDR
	Benzoate degradation	86	3.8	15	3.3e-06	0.000495		Peptidoglycan biosynthesis	49	1.63	13	2.83e-09	4.25e-07
	Toluene degradation	36	1.59	9	1.68e-05	0.00126		Galactose metabolism	58	1.93	10	1.49e-05	0.00112
	Carbon fixation pathways in prokaryotes	97	4.28	14	6.66e-05	0.00333		Lysine biosynthesis	41	1.36	7	0.000327	0.0163
	Butanoate metabolism	97	4.28	11	0.00318	0.116		Furfural degradation	6	0.2	3	0.000665	0.0249
	Phenylalanine metabolism	59	2.6	8	0.00388	0.116		Terpenoid backbone biosynthesis	23	0.765	4	0.00629	0.189
	Lysine degradation	46	2.03	6	0.0145	0.363		Fructose and mannose metabolism	94	3.13	8	0.0119	0.298
	Nitrotoluene degradation	14	0.618	3	0.0214	0.459		Teichoic acid biosynthesis	7	0.233	2	0.0206	0.442
	Furfural degradation	6	0.265	2	0.0258	0.484		Amino sugar and nucleotide sugar metabolism	133	4.42	9	0.0311	0.494
	Valine leucine and isoleucine degradation	55	2.43	6	0.0325	0.488		Glycerophospholipid metabolism	37	1.23	4	0.0329	0.494
	Lysine biosynthesis	41	1.81	5	0.0325	0.488		Starch and sucrose metabolism	73	2.43	6	0.033	0.494
	Nonribosomal peptide structures	1	0.0441	1	0.0441	0.567
	beta-Alanine metabolism	31	1.37	4	0.0454	0.567
