# Supplementary material for: Fecal profiling reveals a common microbial signature for pancreatic cancer in Finnish and Iranian cohorts
Source: Gut Pathog. 2025 Apr 16;17:24. doi: 10.1186/s13099-025-00698-0 (PMC12001732; doi:10.1186/s13099-025-00698-0)
Supplement: Supplementary file 10 — Additional file 10: Table S8. Classifier relative abundance and Clostridia UCG-014. Relative abundances of the classifier families (n = 9) and genera (n = 20). In addition, this file contains per-sample read counts and relative abundances of one representative classifier taxon, Clostridia UCG-014. A boxplot of the Clostridia UCG-014 read counts visualizes the differences between the groups. [file 13099_2025_698_MOESM10_ESM.xlsx]

## Sheet: Classifier family rel.ab. 
Family (Aggregated)	Taxonomy	Combined Abundance	FPDAC Abundance	FHC Abundance	IPDAC Abundance	IHC Abundance
Enterobacteriaceae	Bacteria; Proteobacteria; Gammaproteobacteria; Enterobacterales; Enterobacteriaceae	98611	0.04	6,13E−3	0.12	0.03
Prevotellaceae	Bacteria; Bacteroidota; Bacteroidia; Bacteroidales; Prevotellaceae	71470	0.02	0.06	0.02	0.05
Erysipelatoclostridiaceae	Bacteria; Firmicutes; Bacilli; Erysipelotrichales; Erysipelatoclostridiaceae	24623	6,64E−3	0.01	0.01	0.02
{Unknown Family} Clostridia UCG-014	Bacteria; Firmicutes; Clostridia; Clostridia UCG-014;	19459	3,56E−3	0.02	5,75E−3	0.02
Muribaculaceae	Bacteria; Bacteroidota; Bacteroidia; Bacteroidales; Muribaculaceae	19367	0.01	0.01	2,97E−3	9,09E−3
Enterococcaceae	Bacteria; Firmicutes; Bacilli; Lactobacillales; Enterococcaceae	14503	2,26E−3	2,74E−5	0.02	6,87E−4
Butyricicoccaceae	Bacteria; Firmicutes; Clostridia; Oscillospirales; Butyricicoccaceae	5602	2,40E−3	4,11E−3	1,83E−3	3,47E−3
{Unknown Family} RF39	Bacteria; Firmicutes; Bacilli; RF39;	4186	1,78E−3	3,72E−3	8,21E−4	2,43E−3
Family XI	Bacteria; Firmicutes; Clostridia; Peptostreptococcales-Tissierellales; Family XI	350	6,61E−4	3,65E−5	3,34E−5	1,66E−5

## Sheet: Classifier genus rel.ab.
Genus (Aggregated)	Taxonomy	Combined Abundance	FPDAC Abundance	FHC Abundance	IPDAC Abundance	IHC Abundance
Prevotella_9	Bacteria; Bacteroidota; Bacteroidia; Bacteroidales; Prevotellaceae; Prevotella_9	58360	0.01	0.05	0.02	0.04
Agathobacter	Bacteria; Firmicutes; Clostridia; Lachnospirales; Lachnospiraceae; Agathobacter	39247	6,45E−3	0.03	0.01	0.04
{Unknown Family} Clostridia UCG-014	Bacteria; Firmicutes; Clostridia; Clostridia UCG-014; ;	19459	3,56E−3	0.02	5,75E−3	0.02
Enterococcus	Bacteria; Firmicutes; Bacilli; Lactobacillales; Enterococcaceae; Enterococcus	14499	2,26E−3	2,74E−5	0.02	6,84E−4
{Unknown Genus} Muribaculaceae	Bacteria; Bacteroidota; Bacteroidia; Bacteroidales; Muribaculaceae;	12339	1,33E−3	0.01	1,95E−3	8,41E−3
Lachnospiraceae NK4A136 group	Bacteria; Firmicutes; Clostridia; Lachnospirales; Lachnospiraceae; Lachnospiraceae NK4A136 group	11627	6,26E−3	0.01	2,17E−3	4,55E−3
Enterobacter	Bacteria; Proteobacteria; Gammaproteobacteria; Enterobacterales; Enterobacteriaceae; Enterobacter	11178	4,46E−3	1,71E−3	0.01	1,02E−3
Klebsiella	Bacteria; Proteobacteria; Gammaproteobacteria; Enterobacterales; Enterobacteriaceae; Klebsiella	8459	4,04E−3	6,88E−4	0.01	6,73E−4
Erysipelotrichaceae UCG-003	Bacteria; Firmicutes; Bacilli; Erysipelotrichales; Erysipelatoclostridiaceae; Erysipelotrichaceae UCG-003	8376	2,07E−3	6,12E−3	2,86E−3	6,99E−3
Anaerostipes	Bacteria; Firmicutes; Clostridia; Lachnospirales; Lachnospiraceae; Anaerostipes	6606	1,54E−3	4,03E−3	2,03E−3	7,18E−3
Butyricicoccus	Bacteria; Firmicutes; Clostridia; Oscillospirales; Butyricicoccaceae; Butyricicoccus	5216	2,25E−3	3,87E−3	1,70E−3	3,16E−3
{Unknown Family} RF39	Bacteria; Firmicutes; Bacilli; RF39; ;	4186	1,78E−3	3,72E−3	8,21E−4	2,43E−3
Hungatella	Bacteria; Firmicutes; Clostridia; Lachnospirales; Lachnospiraceae; Hungatella	2714	2,59E−3	1,15E−3	1,57E−3	1,05E−4
Citrobacter	Bacteria; Proteobacteria; Gammaproteobacteria; Enterobacterales; Enterobacteriaceae; Citrobacter	2329	2,60E−3	6,21E−5	1,59E−3	6,48E−4
[Eubacterium] xylanophilum group	Bacteria; Firmicutes; Clostridia; Lachnospirales; Lachnospiraceae; [Eubacterium] xylanophilum group	1315	5,99E−4	1,02E−3	2,74E−4	9,25E−4
Romboutsia	Bacteria; Firmicutes; Clostridia; Peptostreptococcales-Tissierellales; Peptostreptococcaceae; Romboutsia	1063	2,79E−4	4,89E−4	4,84E−4	1,12E−3
Lachnospiraceae UCG-001	Bacteria; Firmicutes; Clostridia; Lachnospirales; Lachnospiraceae; Lachnospiraceae UCG-001	990	1,77E−4	6,65E−4	3,49E−4	9,86E−4
Intestinimonas	Bacteria; Firmicutes; Clostridia; Oscillospirales; Oscillospiraceae; Intestinimonas	703	1,08E−3	1,84E−4	1,63E−4	3,60E−5
Uncultured-03	Bacteria; Actinobacteriota; Coriobacteriia; Coriobacteriales; Eggerthellaceae; Uncultured	660	1,86E−4	4,82E−4	2,82E−4	4,38E−4
Uncultured-11	Bacteria; Firmicutes; Clostridia; Christensenellales; Christensenellaceae; Uncultured	199	1,02E−4	1,99E−4	4,08E−5	5,82E−5

## Sheet: Clostridia UCG-014 rel.ab&reads
													{Unknown Family} Clostridia UCG-014 Differential abundance
{Unknown Family} Clostridia UCG-014 Absolute read counts Relative abundance per sample													Name	IPDAC vs. IHC - Max group mean	IPDAC vs. IHC - Log₂ fold change	IPDAC vs. IHC - Fold change	IPDAC vs. IHC - P-value	IPDAC vs. IHC - FDR p-value	IPDAC vs. IHC - Bonferroni
Taxonomy	Bacteria; Firmicutes; Clostridia; Clostridia UCG-014; ;												{Unknown Family} Clostridia UCG-014	187.676	-2.78948	-6.91382	0.000387466	0.00468968	0.136001
Clinical group	Relative abundance	Read counts											Name	FHC vs. FPDAC - Max group mean	FHC vs. FPDAC - Log₂ fold change	FHC vs. FPDAC - Fold change	FHC vs. FPDAC - P-value	FHC vs. FPDAC - FDR p-value	FHC vs. FPDAC - Bonferroni
FPDAC	0.00	0											{Unknown Family} Clostridia UCG-014	237.943	3.18835	9.11571	1.91258e-06	4.47543e-05	0.000671315
FPDAC	5.18E-3	70
FPDAC	0.00	0
FPDAC	1.32E-3	17
FPDAC	0.00	0
FPDAC	3.75E-3	49
FPDAC	2.52E-4	3
FPDAC	6.13E-5	1
FPDAC	6.45E-3	102
FPDAC	6.73E-3	103
FPDAC	8.11E-5	1
FPDAC	0.00	0
FPDAC	0.01	144
FPDAC	1.33E-4	2
FPDAC	8.00E-3	99
FPDAC	5.72E-4	9
FPDAC	0.00	0
FPDAC	7.10E-5	1
FPDAC	0.02	336
FPDAC	0.05	658
FPDAC	1.51E-4	2
FPDAC	0.00	0
FPDAC	0.00	0
FPDAC	6.28E-5	1
FPDAC	0.00	0
FPDAC	1.30E-4	1
FPDAC	2.72E-4	4
FPDAC	0.00	0
FPDAC	0.00	0
FPDAC	0.00	0
FPDAC	2.03E-4	3
FPDAC	1.30E-4	2
FPDAC	2.44E-3	40
FHC	0.04	561
FHC	0.02	263
FHC	7.10E-3	93
FHC	4.53E-3	67
FHC	2.14E-3	30
FHC	0.02	293
FHC	4.92E-4	9
FHC	2.49E-3	40
FHC	0.02	366
FHC	0.04	582
FHC	7.57E-5	1
FHC	2.38E-4	4
FHC	8.37E-3	133
FHC	2.70E-3	38
FHC	0.03	411
FHC	8.61E-3	139
FHC	0.08	1132
FHC	0.03	372
FHC	2.70E-3	38
FHC	6.68E-3	85
FHC	2.04E-4	3
FHC	4.42E-3	62
FHC	8.13E-3	111
FHC	0.02	245
FHC	0.02	257
FHC	7.35E-3	110
FHC	0.03	325
FHC	5.03E-4	8
FHC	8.60E-3	104
FHC	0.02	278
FHC	3.61E-3	40
FHC	2.09E-3	37
FHC	0.03	1267
FHC	0.04	805
FHC	1.52E-3	19
IPDAC	2.33E-4	2
IPDAC	0.00	0
IPDAC	0.00	0
IPDAC	7.72E-5	1
IPDAC	3.14E-4	5
IPDAC	4.49E-5	1
IPDAC	0.00	0
IPDAC	5.22E-4	6
IPDAC	0.00	0
IPDAC	3.36E-5	1
IPDAC	0.11	809
IPDAC	9.23E-4	8
IPDAC	0.00	0
IPDAC	0.00	0
IPDAC	5.68E-4	6
IPDAC	0.00	0
IPDAC	9.72E-5	1
IPDAC	4.50E-4	4
IPDAC	0.10	843
IPDAC	0.00	0
IPDAC	0.00	0
IPDAC	0.00	0
IPDAC	1.03E-4	1
IPDAC	0.04	347
IPDAC	1.79E-4	3
IPDAC	0.00	0
IPDAC	0.00	0
IPDAC	9.65E-5	1
IPDAC	0.00	0
IPDAC	0.00	0
IPDAC	0.00	0
IPDAC	2.47E-3	22
IPDAC	5.18E-4	5
IPDAC	0.03	265
IPDAC	0.00	0
IPDAC	8.88E-5	1
IPDAC	3.35E-4	3
IPDAC	0.04	373
IPDAC	2.31E-3	21
IPDAC	9.20E-3	87
IPDAC	1.32E-4	1
IPDAC	0.00	0
IPDAC	5.09E-4	4
IPDAC	0.00	0
IPDAC	0.00	0
IPDAC	0.00	0
IPDAC	0.00	0
IPDAC	0.00	0
IPDAC	0.03	279
IPDAC	1.89E-4	2
IHC	0.04	471
IHC	1.21E-3	8
IHC	0.03	330
IHC	0.02	144
IHC	1.19E-3	14
IHC	6.40E-3	54
IHC	0.05	623
IHC	2.53E-4	3
IHC	0.02	204
IHC	0.06	668
IHC	0.00	0
IHC	0.00	0
IHC	2.07E-4	0
IHC	0.02	157
IHC	0.00	0
IHC	0.05	321
IHC	0.01	106
IHC	6.18E-4	7
IHC	2.09E-4	2
IHC	0.02	161
IHC	0.05	407
IHC	0.02	234
IHC	0.03	283
IHC	0.02	229
IHC	1.83E-4	4
IHC	0.02	189
IHC	6.47E-4	6
IHC	0.02	257
IHC	0.07	666
IHC	0.00	0
IHC	0.00	0
IHC	4.03E-3	65
IHC	1.63E-3	25
IHC	0.05	743
