# Supplementary material for: Fecal profiling reveals a common microbial signature for pancreatic cancer in Finnish and Iranian cohorts
Source: Gut Pathog. 2025 Apr 16;17:24. doi: 10.1186/s13099-025-00698-0 (PMC12001732; doi:10.1186/s13099-025-00698-0)
Supplement: Supplementary file 11 — Additional file 11: Table S9. Overview of PDAC-related microbiota studies. This table compiles 18 recent studies on PC microbiota with details on bacteria with higher or lower abundance in fecal and oral samples of PC patients compared to healthy controls. [file 13099_2025_698_MOESM11_ESM.xlsx]

## Sheet: Sheet1
Supplementary Table S9. Overview of PDAC-related microbiota studies with increased or decreased bacterial abundances in fecal and oral samples
"V3-V4" refers to the specific variable region of the 16S rRNA gene. "NS" refers to "not specified".
Source	Year	Patients	Controls	Country	Technology	Bacteria with higher abundance in PDAC	Bacteria with lower abundance in PDAC	Reference
Fecal*	2017	85	57	China	16S: V3-V4	Veillonella, Klebsiella, Selenomonas and LPS-producing bacteria including Prevotella, Hallella and Enterobacter	Bifidobacterium and some butyrate-producing bacteria (Coprococcus, Clostridium IV, Blautia, Flavonifractor, Anaerostipes)	Ren et al.1
Fecal*	2019	30	13	Israel	16S: V3-V4	Higher Bacteroidetes:Firmicutes ratio, Akkermansia	Clostridium sensu stricto 1	Half et al.2
Fecal	2021	24	18	Japan	Metagenome	Klebsiella pneumoniae, Clostridium bolteae, C. symbiosum, Streptococcus mutans, Alistipes shahii, 4 Bacteroides species, 2 Parabacteroides species, and 2 Lactobacillus species	NS	Matsukawa et al.3
Fecal	2021	32	32	China	Metagenome	Firmicutes, especially butyrate-producing bacteria, including Eubacterium rectale, Faecalibacterium prausnitzii, Roseburia intestinalis	Proteobacteria, especially Gammaproteobacteria.	Zhou et al.4
Fecal*	2022	101	82	Spain and Germany	16S: V4 and metagenome	Veillonella atypica, Fusobacterium nucleatum/hwasookii, Alloscardovia omnicolens	Faecalibacterium prausnitzii, Bacteroides coprocola, Bifidobacterium bifidum, Romboutsia timonensis	Kartal et al.5
Fecal*	2022	43	235	Japan	16S: V1-V2	Streptococcus and Veillonella spp.	Clostridiales: Lachnospiraceae, Eubacterium ventriosum, Faecalibacterium prausnitzii	Nagata et al.6
Fecal	2023	37	36	China	16S:V3-V4	Gut opportunistic pathogens: Prevotella, Bifidobacterium, Escherichia/Shigella, Peptostreptococcus, Actinomyces, etc.	NS	Chen et al.7
Fecal*	2023	5	68	Japan	NS	Actinomyces, Streptococcus, Veillonella, Lactobacillus	Anaerostipes	Hashimoto et al.8
Fecal	2023	44	50	China	16S: V3-V4	Streptococcus, Lactobacillus, Bifidobacterium	NS	Yang et al.9
Fecal	2024	22	24	Greece	16S: V4	Firmicutes and Proteobacteria	Bacteroidota	Sidiropoulos et al.10
Fecal*	2024	30	18	Japan	16S: V3-V4	Streptococcus	Several butyrate-producing bacteria	Sono et al.11
Fecal*	2024	156	37	China	16S: NS	Bacteroides, Blautia, Streptococcus, Ruminococcus	Faecalibacterium, Eubacterium	Wang et al.12
Fecal	2025	97	90	China	16S: V3-V4	Firmicutes to Bacteroidota ratio, Bifidobacterium, Klebsiella, Akkermansia	NS	Li et al.13
Fecal*	2025	83	69	Finland and Iran	16S: V4	Enterobacteriaceae, Enterococcaceae, Fusobacteriaceae, Sellimonas, Veillonella, Klebsiella	Lachnospiraceae, Butyricicoccaceae, Ruminococcaceae, Clostridia UCG-014	This study
Oral	2018	361	371	US	16S: V3-V4	Porphyromonas gingivalis, Actinobacillus actinomycetemcomitans	Fusobacteriia (genus Leptotrichia), Neisseria elongata, Streptococcus mitis	Fan et al.14
Oral	2020	10	10	China	16S: V3-V4	Fusobacterium periodonticum	Neisseria mucosa	Sun et al.15
Oral	2020	41	69	China	16S: V3-V4	Streptococcus and Leptotrichina		Wei et al.16
* Indicates studies, which report decreased relative abundance of some butyrate-producing bacteria or members of the order Clostridiales in fecal samples of pancreatic cancer patients.
1	Ren Z, Jiang J, Xie H, et al. Gut microbial profile analysis by MiSeq sequencing of pancreatic carcinoma patients in China. Oncotarget 2017;8:95176–91. doi:10.18632/oncotarget.18820
2	Half E, Keren N, Reshef L, et al. Fecal microbiome signatures of pancreatic cancer patients. Sci Rep 2019;9:16801. doi:10.1038/s41598-019-53041-4
3	Matsukawa H, Iida N, Kitamura K, et al. Dysbiotic gut microbiota in pancreatic cancer patients form correlation networks with the oral microbiota and prognostic factors. Am J Cancer Res. 2021 Jun 15;11(6):3163-3175
4	Zhou W, Zhang D, Li Z, Jiang H, Li J, Ren R, Gao X, Li J, Wang X, Wang W, Yang Y. The fecal microbiota of patients with pancreatic ductal adenocarcinoma and autoimmune pancreatitis characterized by metagenomic sequencing. J Transl Med. 2021 May 18;19(1):215. doi: 10.1186/s12967-021-02882-7.
5	Kartal E, Schmidt TSB, Molina-Montes E, et al. A faecal microbiota signature with high specificity for pancreatic cancer. Gut. 2022 Jul;71(7):1359-1372.
6	Nagata N, Nishijima S, Kojima Y, et al.. Metagenomic Identification of Microbial Signatures Predicting Pancreatic Cancer From a Multinational Study. Gastroenterology. 2022 Jul;163(1):222-238.
7	Chen T, Li X, Li G, et al. Alterations of commensal microbiota are associated with pancreatic cancer. Int J Biol Markers. 2023 Jun;38(2):89-98.
8	Hashimoto S, Tochio T, Funasaka K, et al. Changes in intestinal bacteria and imbalances of metabolites induced in the intestines of pancreatic ductal adenocarcinoma patients in a Japanese population: a preliminary result. Scand J Gastroenterol. 2023 Feb;58(2):193-198.
9	Yang J, Ma Y, Tan Q, et al. Gut Streptococcus is a microbial marker for the occurrence and liver metastasis of pancreatic cancer. Front Microbiol. 2023 Jun 14;14:1184869.
10	Sidiropoulos T, Dovrolis N, Katifelis H, et al. Dysbiosis Signature of Fecal Microbiota in Patients with Pancreatic Adenocarcinoma and Pancreatic Intraductal Papillary Mucinous Neoplasms. Biomedicines. 2024 May 8;12(5):1040.
11	Sono M, Iimori K, Nagao M, et al. Reduction of butyrate-producing bacteria in the gut microbiome of Japanese patients with pancreatic cancer. Pancreatology. 2024 Nov;24(7):1031-1039.
12	Wang W, Qian C, Wang T, et al. A combination of faecal and intratumour microbial community profiling reveals novel diagnostic and prognostic biomarkers for pancreatic tumours. Clin Transl Med. 2024 Jun;14(6):e1726.
13	Pengyu Li, Hanyu Zhang, Lixin Chen, et al. Oral and Fecal Microbiota as Accurate Non-invasive Tools for Detection of Pancreatic Cancer in the Chinese Population, Cancer Letters, 2025, 217456.
14	Fan X, Alekseyenko AV, Wu J, et al. Human oral microbiome and prospective risk for pancreatic cancer: a population-based nested case-control study. Gut. 2018;67:120–127.
15	Sun H, Zhao X, Zhou Y, et al. Characterization of Oral Microbiome and Exploration of Potential Biomarkers in Patients with Pancreatic Cancer. Biomed Res Int 2020 10.1155/2020/4712498.
16	Wei AL, Li M, Li GQ, et al. Oral microbiome and pancreatic cancer. World J Gastroenterol. 2020 Dec 28;26(48):7679-7692.
									Kartal E, Schmidt TSB, Molina-Montes E, Rodríguez-Perales S, Wirbel J, Maistrenko OM, Akanni WA, Alashkar Alhamwe B, Alves RJ, Carrato A, Erasmus HP, Estudillo L, Finkelmeier F, Fullam A, Glazek AM, Gómez-Rubio P, Hercog R, Jung F, Kandels S, Kersting S, Langheinrich M, Márquez M, Molero X, Orakov A, Van Rossum T, Torres-Ruiz R, Telzerow A, Zych K; MAGIC Study investigators; PanGenEU Study invest…
									2022
									Spanish case-control study (n=136), including 57 cases, 50 controls, and 29 patients with chronic pancreatitis in the discovery phase, and from a German case-control study (n=76), in the validation phase.
									16S rRNA V4 region (primer sequences F515 5’-GTGCCAGCMGCCGCGGTAA-3’ and R806 5’-GGACTACHVGGGTWTCTAAT-3’),
									Pushalkar S, Hundeyin M, Daley D, et al. The pancreatic cancer microbiome promotes oncogenesis by induction of innate and adaptive immune suppression. Cancer Discov 2018;8:403–16. doi:10.1158/2159-8290.CD-17-1134
									Hibberd AA, Lyra A, Ouwehand AC, Rolny P, Lindegren H, Cedgård L, Wettergren Y. Intestinal microbiota is altered in patients with colon cancer and modified by probiotic intervention. BMJ Open Gastroenterol. 2017 Jul 3;4(1):e000145. doi: 10.1136/bmjgast-2017-000145. PMID: 28944067; PMCID: PMC5609083.
									Nagata et al July 2022
									27F-338r V1-V2
									454
									Sono 2024 Reduction of butyrate-producing bacteria in the gut microbiome of Japanese patients with pancreatic cancer
									V3-V4 Lefse
